# Supplementary material for: Exhaled contaminant concentration data in a hospital room influenced by external heat gains
Source: Data Brief. 2019 May 8;24:103978. doi: 10.1016/j.dib.2019.103978 (PMC6526287; doi:10.1016/j.dib.2019.103978)
Supplement: Multimedia component 2 [file mmc2.xlsx]

## Sheet: RW ON_6 MC
Time [hh:mm:ss]	C. Inh [ppm]	e. Inh [-]	C. Exhaust. NR [ppm]	C. Exhaust. NR [ppm]	C. Exhaust [ppm]
00:00:00	6.33748	0.670232	9.88295	9.02837	9.45566
00:00:33.955000	5.94035	0.628232
00:01:09.984000	5.49202	0.580818
00:01:44.976000	5.03429	0.53241
00:02:19.968000	5.10333	0.539712
00:02:54.960000	6.38539	0.675298
00:03:29.952000	5.36519	0.567406
00:04:05.981000	5.655	0.598055
00:04:39.936000	6.42602	0.679595
00:05:15.965000	6.54603	0.692287
00:05:50.957000	6.62729	0.700881
00:06:25.949000	6.15242	0.65066
00:07:00.941000	6.92085	0.731927
00:07:36.019000	7.6179	0.805644
00:08:11.011000	6.75153	0.71402
00:08:46.003000	6.86566	0.72609
00:09:20.995000	7.54345	0.797771
00:09:55.987000	7.33701	0.775939
00:10:30.979000	8.06952	0.853406
00:11:05.971000	7.88845	0.834256
00:11:40.963000	7.25481	0.767246
00:12:15.955000	8.09793	0.856411
00:12:50.947000	7.7938	0.824247
00:13:25.939000	7.98403	0.844365
00:14:01.018000	6.71865	0.710542
00:14:36.010000	6.99366	0.739627
00:15:11.002000	7.89267	0.834703
00:15:45.994000	7.02208	0.742632
00:16:20.986000	8.00986	0.847097
00:16:55.978000	7.84735	0.82991
00:17:30.970000	7.13762	0.754852
00:18:20.995000	7.76609	0.821316
00:18:55.987000	7.55331	0.798814
00:19:30.979000	7.58337	0.801993
00:20:05.971000	7.73556	0.818087
00:20:40.963000	8.17473	0.864533
00:21:15.955000	7.11977	0.752964
00:21:50.947000	8.39666	0.888004
00:22:25.939000	6.52748	0.690325
00:23:01.018000	6.48004	0.685308
00:23:36.010000	7.42015	0.784731
00:24:11.952000	7.73039	0.817541
00:24:46.944000	7.7008	0.814412
00:25:21.936000	8.63034	0.912717
00:25:57.014000	7.85157	0.830357
00:26:32.006000	9.05143	0.95725
00:27:06.998000	9.00939	0.952804
00:27:41.990000	7.26186	0.767991
00:28:16.982000	8.78511	0.929085
00:28:51.974000	7.47182	0.790195
00:29:26.966000	6.94293	0.734262
00:30:01.958000	8.05214	0.851568
00:30:36.950000	7.87623	0.832965
00:31:11.942000	8.35956	0.88408
00:31:47.021000	6.99507	0.739776
00:32:22.013000	7.60005	0.803756
00:32:57.005000	7.07492	0.74822
00:33:31.997000	7.7062	0.814983
00:34:06.989000	6.79169	0.718267
00:34:41.981000	6.5303	0.690623
00:35:16.973000	6.9434	0.734312
00:35:51.965000	7.29991	0.772014
00:36:26.957000	7.61038	0.804849
00:37:01.949000	6.99507	0.739776
00:37:36.941000	7.50329	0.793523
00:38:12.019000	8.00023	0.846079
00:38:47.011000	6.78722	0.717795
00:39:22.003000	7.80061	0.824967
00:39:56.995000	7.06905	0.747599
00:40:31.987000	6.83372	0.722713
00:41:06.979000	7.71278	0.815678
00:41:41.971000	7.05143	0.745737
00:42:18	7.48004	0.791065
00:42:52.992000	7.98873	0.844862
00:43:27.984000	7.35932	0.778298
00:44:02.976000	8.78511	0.929085
00:44:37.968000	8.36402	0.884552
00:45:12.960000	8.38351	0.886613
00:45:47.952000	8.01714	0.847867
00:46:22.944000	8.13551	0.860385
00:46:57.936000	7.10921	0.751847
00:47:33.014000	6.94974	0.734982
00:48:22.954000	8.85392	0.936362
00:48:57.946000	6.66158	0.704507
00:49:32.938000	7.53358	0.796727
00:50:08.016000	8.08008	0.854524
00:50:43.008000	7.06224	0.746879
00:51:18	8.55425	0.90467
00:51:52.992000	7.71583	0.816001
00:52:27.984000	6.97769	0.737938
00:53:02.976000	7.00352	0.74067
00:53:37.968000	7.15876	0.757087
00:54:12.960000	8.08455	0.854995
00:54:47.952000	7.86684	0.831971
00:55:22.944000	7.83913	0.829041
00:55:58.022000	6.92931	0.732821
00:56:33.014000	7.94411	0.840143
00:57:08.006000	7.27219	0.769084
00:57:42.998000	6.73438	0.712206
00:58:17.990000	6.87224	0.726786
00:58:52.982000	8.45655	0.894338
00:59:27.974000	8.12353	0.859118
01:00:04.003000	8.09676	0.856287
01:00:38.995000	7.3302	0.775218
01:01:13.987000	7.13222	0.754281
01:01:48.979000	7.83842	0.828966
01:02:23.971000	6.98286	0.738484
01:02:58.963000	7.51409	0.794666
01:03:33.955000	7.91663	0.837237
01:04:08.947000	8.47745	0.896548
01:04:43.939000	7.93565	0.839249
01:05:19.018000	7.86285	0.831549
01:05:54.010000	8.00047	0.846104
01:06:29.002000	7.00939	0.741291
01:07:03.994000	6.86754	0.726289
01:07:38.986000	7.55284	0.798764
01:08:13.978000	7.24354	0.766053
01:08:48.970000	8.42743	0.891258
01:09:23.962000	7.73838	0.818385
01:09:58.954000	8.44575	0.893195
01:10:33.946000	7.5256	0.795883
01:11:08.938000	7.05918	0.746556
01:11:44.016000	7.80789	0.825737
01:12:19.008000	7.26656	0.768488
01:12:54	7.30249	0.772288
01:13:28.992000	7.85557	0.830779
01:14:03.984000	7.79169	0.824023
01:14:38.976000	7.52137	0.795436
01:15:13.968000	7.40442	0.783067
01:15:48.960000	8.29685	0.877448
01:16:23.952000	6.84664	0.724079
01:16:58.944000	7.73227	0.81774
01:17:34.022000	8.76585	0.927048
01:18:23.962000	7.92907	0.838553
01:18:59.990000	6.78159	0.717199
01:19:34.982000	6.93095	0.732995
01:20:09.974000	8.11555	0.858274
01:20:44.966000	8.05261	0.851618
01:21:19.958000	7.7776	0.822533
01:21:54.950000	7.04627	0.74519
01:22:29.942000	7.43565	0.78637
01:23:05.021000	7.45139	0.788034
01:23:40.013000	7.28582	0.770524
01:24:15.005000	7.2985	0.771865
01:24:49.997000	7.64561	0.808575
01:25:24.989000	7.69915	0.814238
01:25:59.981000	7.2069	0.762179
01:26:34.973000	7.40136	0.782744
01:27:09.965000	7.38351	0.780856
01:27:44.957000	8.19634	0.866818
01:28:19.949000	8.49178	0.898063
01:28:54.941000	7.66346	0.810462
01:29:30.019000	8.34782	0.882838
01:30:05.011000	8.14091	0.860956
01:30:40.003000	7.76938	0.821664
01:31:14.995000	7.96994	0.842875
01:31:49.987000	8.10874	0.857554
01:32:24.979000	7.69093	0.813368
01:32:59.971000	7.75387	0.820025
01:33:34.963000	7.23697	0.765358
01:34:09.955000	8.34218	0.882242
01:34:44.947000	9.17238	0.970041
01:35:19.939000	8.3302	0.880975
01:35:55.018000	7.47017	0.790021
01:36:30.960000	7.45796	0.78873
01:37:05.952000	7.01198	0.741564
01:37:40.944000	8.75059	0.925434
01:38:15.936000	8.69986	0.920069
01:38:51.014000	6.98755	0.738981
01:39:26.006000	7.59465	0.803185
01:40:00.998000	7.63011	0.806935
01:40:35.990000	8.62846	0.912518
01:41:10.982000	7.25716	0.767494
01:41:45.974000	8.05026	0.851369
01:42:20.966000	7.96172	0.842006
01:42:55.958000	7.80977	0.825936
01:43:30.950000	8.12846	0.85964
01:44:05.942000	8.53875	0.903031
01:44:41.021000	8.10451	0.857107
01:45:16.013000	8.66322	0.916194
01:45:51.005000	7.81376	0.826358
01:46:25.997000	7.25082	0.766823
01:47:00.989000	7.50329	0.793523
01:47:35.981000	7.89502	0.834952
01:48:26.006000	6.96383	0.736472
01:49:00.998000	8.07351	0.853828
01:49:35.990000	8.42062	0.890537
01:50:10.982000	8.21912	0.869227
01:50:45.974000	8.37083	0.885272
01:51:20.966000	8.4171	0.890165
01:51:55.958000	8.67309	0.917237
01:52:30.950000	7.56529	0.80008
01:53:05.942000	7.36966	0.779391
01:53:41.021000	7.34147	0.776411
01:54:16.013000	8.50235	0.899181
01:54:51.005000	9.02889	0.954866
01:55:25.997000	7.4434	0.78719
01:56:01.939000	7.89361	0.834803
01:56:37.018000	7.27431	0.769307
01:57:12.010000	7.87201	0.832518
01:57:47.002000	7.18553	0.759919
01:58:21.994000	7.41592	0.784284
01:58:56.986000	6.81916	0.721173
01:59:31.978000	8.07821	0.854325

## Sheet: RW ON_6 NC
Time [hh:mm:ss]	C. Inh [ppm]	e. Inh [-]	C. Exhaust. NR [ppm]	C. Exhaust. NR [ppm]	C. Exhaust [ppm]
00:00:00	5.06271	0.535415	9.88295	9.02837	9.45566
00:00:33.955000	5.14279	0.543885
00:01:09.984000	4.62471	0.489094
00:01:44.976000	4.31541	0.456383
00:02:19.968000	4.4427	0.469845
00:02:54.960000	4.54674	0.480848
00:03:30.038000	4.74237	0.501537
00:04:05.030000	5.23626	0.55377
00:04:40.022000	5.35721	0.566561
00:05:15.014000	6.60287	0.698298
00:05:50.957000	5.96195	0.630517
00:06:26.035000	6.69775	0.708332
00:07:01.027000	5.76092	0.609256
00:07:36.019000	5.85204	0.618893
00:08:11.011000	6.43142	0.680166
00:08:46.003000	6.24472	0.660421
00:09:20.995000	5.91569	0.625624
00:09:55.987000	6.95561	0.735603
00:10:30.979000	6.13574	0.648896
00:11:05.971000	6.68201	0.706668
00:11:40.963000	7.65078	0.809121
00:12:15.955000	6.86707	0.726239
00:12:51.034000	6.59934	0.697925
00:13:26.026000	7.08055	0.748816
00:14:01.018000	6.27008	0.663103
00:14:36.010000	7.49436	0.79258
00:15:11.002000	6.4171	0.678651
00:15:45.994000	6.79169	0.718267
00:16:20.986000	6.85674	0.725147
00:16:55.978000	7.44411	0.787264
00:17:30.970000	6.87412	0.726985
00:18:05.962000	7.1132	0.752269
00:18:40.954000	6.60498	0.698521
00:19:16.032000	7.47464	0.790493
00:19:51.024000	7.67966	0.812176
00:20:26.016000	6.85439	0.724898
00:21:01.008000	7.25505	0.767271
00:21:36	7.21301	0.762825
00:22:10.992000	7.11015	0.751946
00:22:45.984000	6.70972	0.709599
00:23:22.013000	7.02865	0.743327
00:23:57.005000	7.43307	0.786097
00:24:31.997000	7.22217	0.763793
00:25:06.989000	8.1294	0.859739
00:25:57.014000	7.11085	0.75202
00:26:32.006000	6.74495	0.713324
00:27:06.998000	6.85345	0.724799
00:27:41.990000	7.25928	0.767718
00:28:16.982000	7.57656	0.801273
00:28:51.974000	8.19798	0.866992
00:29:26.966000	7.12471	0.753486
00:30:01.958000	6.99977	0.740272
00:30:37.037000	6.93894	0.73384
00:31:12.029000	7.37201	0.779639
00:31:47.021000	7.23156	0.764787
00:32:22.013000	7.22428	0.764017
00:32:57.005000	7.11977	0.752964
00:33:31.997000	7.25928	0.767718
00:34:06.989000	7.73062	0.817566
00:34:41.981000	7.27031	0.768885
00:35:16.973000	7.00258	0.74057
00:35:51.965000	7.84711	0.829885
00:36:26.957000	7.47957	0.791015
00:37:02.035000	7.37764	0.780236
00:37:37.027000	7.41428	0.78411
00:38:12.019000	7.9171	0.837287
00:38:47.011000	7.49084	0.792207
00:39:22.003000	8.19211	0.866371
00:39:56.995000	7.43495	0.786296
00:40:31.987000	7.36825	0.779242
00:41:08.016000	7.05848	0.746482
00:41:43.008000	7.20362	0.761831
00:42:18	6.99366	0.739627
00:42:52.992000	7.92814	0.838454
00:43:27.984000	7.37811	0.780285
00:44:02.976000	7.48309	0.791387
00:44:37.968000	6.8969	0.729394
00:45:12.960000	7.01902	0.742309
00:45:47.952000	8.09699	0.856312
00:46:23.030000	7.86801	0.832096
00:46:58.022000	8.08431	0.854971
00:47:33.014000	7.34476	0.776758
00:48:08.006000	7.06083	0.74673
00:48:42.998000	7.5411	0.797522
00:49:17.990000	7.62048	0.805917
00:49:52.982000	8.68694	0.918703
00:50:27.974000	7.40042	0.782645
00:51:02.966000	7.80225	0.825141
00:51:37.958000	7.37083	0.779515
00:52:13.037000	7.12118	0.753113
00:52:48.029000	6.70268	0.708853
00:53:23.021000	6.58008	0.695888
00:53:58.013000	7.15618	0.756814
00:54:33.005000	6.69352	0.707885
00:55:07.997000	7.50892	0.79412
00:55:58.022000	6.64796	0.703066
00:56:33.014000	6.62823	0.70098
00:57:08.006000	6.73391	0.712157
00:57:42.998000	6.98262	0.738459
00:58:17.990000	6.89784	0.729493
00:58:54.019000	7.13316	0.75438
00:59:29.011000	7.59582	0.803309
01:00:04.003000	7.02255	0.742682
01:00:38.995000	6.82527	0.721818
01:01:13.987000	6.79591	0.718714
01:01:48.979000	6.55026	0.692734
01:02:23.971000	7.09112	0.749934
01:02:58.963000	6.46078	0.683271
01:03:33.955000	7.10709	0.751623
01:04:09.034000	7.469	0.789897
01:04:44.026000	6.84288	0.723681
01:05:19.018000	6.73485	0.712256
01:05:54.010000	7.7318	0.81769
01:06:29.002000	6.86332	0.725842
01:07:03.994000	7.06224	0.746879
01:07:38.986000	6.54298	0.691964
01:08:13.978000	7.07069	0.747773
01:08:48.970000	6.66745	0.705128
01:09:23.962000	6.99554	0.739825
01:09:58.954000	7.0519	0.745786
01:10:34.032000	6.97863	0.738037
01:11:09.024000	7.70573	0.814933
01:11:44.016000	6.78441	0.717497
01:12:19.008000	6.87764	0.727357
01:12:54	7.41851	0.784557
01:13:28.992000	7.02818	0.743278
01:14:03.984000	6.80178	0.719335
01:14:38.976000	7.41757	0.784458
01:15:13.968000	6.7783	0.716851
01:15:48.960000	6.78464	0.717522
01:16:24.038000	6.87999	0.727606
01:16:59.030000	7.02912	0.743377
01:17:34.022000	7.30413	0.772461
01:18:09.014000	7.19892	0.761334
01:18:44.957000	7.26092	0.767891
01:19:20.035000	7.08995	0.74981
01:19:55.027000	7.25341	0.767097
01:20:30.019000	7.41616	0.784309
01:21:05.011000	7.94645	0.840391
01:21:40.003000	7.55378	0.798863
01:22:14.995000	7.81728	0.826731
01:22:49.987000	7.71677	0.8161
01:23:24.979000	7.4131	0.783986
01:23:59.971000	7.45092	0.787985
01:24:34.963000	7.56482	0.800031
01:25:09.955000	7.56693	0.800254
01:25:59.981000	7.64115	0.808103
01:26:34.973000	7.38938	0.781477
01:27:09.965000	7.76726	0.82144
01:27:44.957000	7.27196	0.769059
01:28:20.035000	7.35791	0.778149
01:28:55.027000	7.92062	0.837659
01:29:30.019000	7.94622	0.840366
01:30:05.011000	7.22781	0.764389
01:30:40.003000	6.94833	0.734833
01:31:14.995000	6.95843	0.735901
01:31:49.987000	6.59699	0.697677
01:32:24.979000	7.04908	0.745488
01:32:59.971000	7.11766	0.752741
01:33:34.963000	6.95303	0.73533
01:34:09.955000	6.96477	0.736572
01:34:45.034000	7.2109	0.762601
01:35:20.026000	6.95514	0.735553
01:35:55.968000	7.18647	0.760018
01:36:30.960000	7.86778	0.832071
01:37:06.038000	7.1853	0.759894
01:37:41.030000	7.8349	0.828594
01:38:16.022000	7.5674	0.800304
01:38:51.014000	7.67473	0.811655
01:39:26.006000	7.99272	0.845284
01:40:00.998000	8.32457	0.880379
01:40:35.990000	7.94152	0.83987
01:41:10.982000	6.89972	0.729692
01:41:45.974000	7.06576	0.747252
01:42:20.966000	7.27172	0.769034
01:42:55.958000	7.53899	0.797299
01:43:31.037000	7.23321	0.764961
01:44:06.029000	7.42555	0.785302
01:44:41.021000	6.83419	0.722762
01:45:16.013000	8.03335	0.849581
01:45:51.005000	7.28746	0.770698
01:46:25.997000	8.01268	0.847395
01:47:00.989000	7.48943	0.792058
01:47:35.981000	7.49413	0.792555
01:48:10.973000	7.09042	0.74986
01:48:45.965000	7.85134	0.830332
01:49:20.957000	7.52842	0.796181
01:49:56.035000	7.81893	0.826905
01:50:31.027000	7.54486	0.79792
01:51:06.019000	7.19939	0.761384
01:51:41.011000	7.80648	0.825588
01:52:16.003000	7.34054	0.776311
01:52:50.995000	7.79991	0.824893
01:53:25.987000	7.61508	0.805346
01:54:00.979000	8.02278	0.848463
01:54:35.971000	7.76726	0.82144
01:55:10.963000	7.60568	0.804352
01:56:02.026000	7.4077	0.783415
01:56:37.018000	7.77102	0.821838
01:57:12.010000	7.61414	0.805247
01:57:47.002000	7.39948	0.782545
01:58:21.994000	7.57844	0.801471
01:58:56.986000	7.56928	0.800503
01:59:31.978000	8.04533	0.850848

## Sheet: RW ON_6 OM
Time [hh:mm:ss]	C. Inh [ppm]	e. Inh [-]	C. Exhaust. NR [ppm]	C. Exhaust. NR [ppm]	C. Exhaust [ppm]
00:00:00	9.26656	0.980001	9.88295	9.02837	9.45566
00:00:34.042000	8.4326	0.891804
00:01:09.984000	7.89009	0.83443
00:01:44.976000	7.19915	0.761359
00:02:19.968000	7.81329	0.826309
00:02:54.960000	8.69375	0.919423
00:03:44.986000	10.8239	1.1447
00:04:19.978000	13.7036	1.44925
00:04:54.970000	8.60427	0.90996
00:05:29.962000	8.51409	0.900423
00:06:05.040000	8.38328	0.886588
00:06:40.032000	10.2381	1.08275
00:07:15.024000	8.62189	0.911823
00:07:50.016000	8.86496	0.937529
00:08:25.008000	9.31705	0.985341
00:09:00	9.85157	1.04187
00:09:34.992000	9.63856	1.01934
00:10:09.984000	8.85932	0.936933
00:10:44.976000	10.6876	1.13029
00:11:19.968000	11.6592	1.23304
00:11:54.960000	9.49859	1.00454
00:12:30.038000	9.47933	1.0025
00:13:05.030000	10.5207	1.11263
00:13:40.022000	9.3241	0.986086
00:14:15.014000	8.99014	0.950768
00:14:50.006000	11.1815	1.18252
00:15:24.998000	9.1489	0.967558
00:15:59.990000	9.54767	1.00973
00:16:34.982000	9.6287	1.0183
00:17:09.974000	9.16956	0.969743
00:17:44.966000	9.37952	0.991948
00:18:20.045000	9.55942	1.01097
00:18:55.987000	9.469	1.00141
00:19:30.979000	13.7478	1.45392
00:20:05.971000	9.33232	0.986955
00:20:40.963000	9.81141	1.03762
00:21:16.042000	9.71372	1.02729
00:21:51.034000	9.11907	0.964403
00:22:26.026000	9.19493	0.972426
00:23:01.018000	9.71418	1.02734
00:23:36.010000	9.28276	0.981715
00:24:11.002000	10.2607	1.08514
00:24:45.994000	10.0977	1.0679
00:25:20.986000	9.72006	1.02796
00:25:55.978000	9.53124	1.00799
00:26:30.970000	9.81611	1.03812
00:27:05.962000	13.3751	1.4145
00:27:41.040000	9.9023	1.04724
00:28:16.032000	11.0756	1.17132
00:28:51.024000	9.26632	0.979976
00:29:26.016000	9.9946	1.057
00:30:01.008000	11.2219	1.1868
00:30:36	9.71771	1.02771
00:31:10.992000	9.15289	0.96798
00:31:45.984000	9.4434	0.998703
00:32:20.976000	9.53734	1.00864
00:32:55.968000	10.0519	1.06306
00:33:45.994000	12.5594	1.32824
00:34:20.986000	9.31846	0.98549
00:34:55.978000	9.49178	1.00382
00:35:30.970000	9.48239	1.00283
00:36:05.962000	9.62095	1.01748
00:36:41.990000	9.68976	1.02476
00:37:16.982000	9.7682	1.03305
00:37:51.974000	9.34922	0.988744
00:38:26.966000	9.83161	1.03976
00:39:02.045000	12.6106	1.33366
00:39:37.037000	9.63387	1.01885
00:40:12.029000	10.7541	1.13732
00:40:47.021000	10.5171	1.11226
00:41:22.013000	10.0749	1.06549
00:41:57.005000	10.0589	1.0638
00:42:31.997000	9.50634	1.00536
00:43:06.989000	9.52959	1.00782
00:43:41.981000	9.90136	1.04714
00:44:16.973000	9.56552	1.01162
00:44:51.965000	10.2922	1.08847
00:45:27.043000	9.50869	1.00561
00:46:02.035000	12.4904	1.32094
00:46:37.027000	9.81822	1.03834
00:47:12.019000	9.82245	1.03879
00:47:47.011000	9.90512	1.04753
00:48:22.003000	9.83443	1.04006
00:48:56.995000	9.53922	1.00884
00:49:31.987000	10.7769	1.13973
00:50:06.979000	9.71888	1.02784
00:50:41.971000	9.43753	0.998083
00:51:16.963000	11.1512	1.17932
00:51:52.042000	17.3135	1.83102
00:52:27.034000	9.65665	1.02126
00:53:02.026000	9.56529	1.01159
00:53:37.018000	10.5914	1.12011
00:54:12.010000	9.54086	1.00901
00:54:47.002000	14.2546	1.50752
00:55:21.994000	9.59136	1.01435
00:55:58.022000	10.101	1.06825
00:56:33.014000	11.9333	1.26203
00:57:08.006000	23.6144	2.49738
00:57:42.998000	10.0796	1.06599
00:58:17.990000	9.91592	1.04868
00:58:52.982000	9.21301	0.974338
00:59:27.974000	10.0914	1.06723
01:00:02.966000	9.34312	0.988098
01:00:38.045000	9.56012	1.01105
01:01:13.037000	9.97957	1.05541
01:01:48.029000	10.3997	1.09984
01:02:23.021000	10.1557	1.07403
01:02:58.013000	10.139	1.07227
01:03:48.038000	9.86566	1.04336
01:04:23.030000	10.9986	1.16318
01:04:58.022000	9.9023	1.04724
01:05:33.014000	10.2412	1.08308
01:06:08.006000	9.8558	1.04232
01:06:42.998000	9.62259	1.01765
01:07:17.990000	10.4256	1.10257
01:07:52.982000	9.87201	1.04403
01:08:27.974000	9.96876	1.05426
01:09:02.966000	9.97651	1.05508
01:09:38.045000	9.85087	1.0418
01:10:13.037000	9.71466	1.02739
01:10:48.029000	9.27924	0.981342
01:11:23.021000	9.85251	1.04197
01:11:58.013000	9.40535	0.99468
01:12:33.005000	9.34124	0.987899
01:13:07.997000	10.5585	1.11663
01:13:44.026000	10.8441	1.14683
01:14:19.018000	10.2933	1.08859
01:14:54.010000	9.96947	1.05434
01:15:29.002000	9.5613	1.01117
01:16:03.994000	9.6334	1.0188
01:16:38.986000	9.95467	1.05277
01:17:13.978000	11.8365	1.25179
01:17:48.970000	9.85838	1.04259
01:18:23.962000	10.9598	1.15908
01:18:59.040000	9.93213	1.05039
01:19:34.032000	10.1494	1.07336
01:20:09.024000	10.3593	1.09557
01:20:44.016000	11.135	1.17761
01:21:19.008000	9.58783	1.01398
01:21:54	10.6989	1.13148
01:22:28.992000	10.4312	1.10317
01:23:03.984000	9.74472	1.03057
01:23:38.976000	17.0392	1.80201
01:24:13.968000	10.0789	1.06591
01:24:48.960000	10.4885	1.10923
01:25:24.038000	9.73814	1.02987
01:25:59.030000	10.4697	1.10724
01:26:34.022000	10.5672	1.11755
01:27:09.014000	9.58314	1.01348
01:27:44.006000	10.1745	1.07602
01:28:18.998000	9.78605	1.03494
01:28:53.990000	10.2393	1.08288
01:29:28.982000	9.7527	1.03141
01:30:03.974000	10.2565	1.08469
01:30:38.966000	9.85087	1.0418
01:31:14.995000	9.88023	1.0449
01:31:49.987000	9.938	1.05101
01:32:24.979000	9.73767	1.02982
01:32:59.971000	9.74613	1.03072
01:33:49.997000	9.82903	1.03949
01:34:24.989000	37.5998	3.97643
01:34:59.981000	9.92508	1.04964
01:35:34.973000	12.046	1.27395
01:36:09.965000	11.1226	1.17629
01:36:45.043000	12.2574	1.2963
01:37:20.035000	13.0937	1.38475
01:37:55.027000	9.67896	1.02362
01:38:30.019000	10.3361	1.09311
01:39:05.011000	9.98286	1.05575
01:39:40.003000	9.6186	1.01723
01:40:14.995000	9.64584	1.02011
01:40:49.987000	9.41945	0.99617
01:41:24.979000	10.0352	1.06129
01:41:59.971000	9.83772	1.04041
01:42:34.963000	9.78887	1.03524
01:43:10.042000	10.7334	1.13513
01:43:45.034000	10.1036	1.06852
01:44:20.026000	11.232	1.18786
01:44:55.018000	9.50258	1.00496
01:45:30.010000	10.1653	1.07505
01:46:05.002000	11.0949	1.17336
01:46:39.994000	9.34711	0.98852
01:47:14.986000	9.70902	1.02679
01:47:49.978000	10.0038	1.05797
01:48:24.970000	10.48	1.10833
01:48:59.962000	10.3152	1.0909
01:49:35.040000	10.4462	1.10476
01:50:10.032000	9.98567	1.05605
01:50:45.024000	9.76679	1.0329
01:51:20.966000	9.43471	0.997784
01:51:56.045000	10.124	1.07068
01:52:31.037000	9.52137	1.00695
01:53:06.029000	9.45209	0.999622
01:53:41.021000	9.78981	1.03534
01:54:16.013000	10.9681	1.15995
01:54:51.005000	10.3401	1.09353
01:55:25.997000	9.81869	1.03839
01:56:00.989000	9.82574	1.03914
01:56:32.006000	9.72522	1.02851
01:57:10.973000	9.91475	1.04855
01:57:45.965000	9.91451	1.04853
01:58:21.043000	10.3542	1.09502
01:58:56.035000	10.5939	1.12038
01:59:31.027000	10.2964	1.08891

## Sheet: RW ON_6 OC
Time [hh:mm:ss]	C. Inh [ppm]	e. Inh [-]	C. Exhaust. NR [ppm]	C. Exhaust. NR [ppm]	C. Exhaust [ppm]
00:00:00	9.25035	0.978287	9.88295	9.02837	9.45566
00:00:33.955000	8.00141	0.846203
00:01:09.984000	7.3086	0.772933
00:01:44.976000	6.89009	0.728673
00:02:19.968000	7.74847	0.819453
00:03:09.994000	7.90113	0.835598
00:03:44.986000	8.12377	0.859143
00:04:19.978000	7.93612	0.839298
00:04:54.970000	8.19563	0.866743
00:05:29.962000	8.30648	0.878467
00:06:04.954000	8.18506	0.865626
00:06:39.946000	8.41334	0.889768
00:07:15.024000	8.67097	0.917014
00:07:50.016000	8.66275	0.916145
00:08:25.008000	8.11202	0.857901
00:09:00	8.76303	0.92675
00:09:34.992000	8.48732	0.897591
00:10:09.984000	8.76303	0.92675
00:10:44.976000	8.56928	0.906259
00:11:19.968000	8.36637	0.8848
00:11:54.960000	8.58549	0.907973
00:12:29.952000	8.25035	0.872531
00:13:04.944000	8.88516	0.939665
00:13:40.022000	8.78276	0.928836
00:14:15.014000	9.51973	1.00678
00:14:50.006000	8.41569	0.890016
00:15:25.949000	9.17074	0.969867
00:16:00.941000	8.4488	0.893518
00:16:36.019000	8.97487	0.949153
00:17:11.011000	9.48192	1.00278
00:17:46.003000	9.27149	0.980523
00:18:20.995000	9.41498	0.995698
00:18:55.987000	8.53852	0.903006
00:19:30.979000	9.34241	0.988023
00:20:05.971000	8.94293	0.945775
00:20:40.963000	10.364	1.09607
00:21:15.955000	9.15148	0.967831
00:21:50.947000	9.50611	1.00534
00:22:25.939000	10.976	1.16079
00:23:01.018000	8.53546	0.902683
00:23:36.010000	9.98309	1.05578
00:24:11.002000	9.26679	0.980026
00:24:45.994000	9.62048	1.01743
00:25:20.986000	9.40301	0.994431
00:25:55.978000	9.36402	0.990309
00:26:30.970000	9.45796	1.00024
00:27:05.962000	9.49319	1.00397
00:27:40.954000	9.3962	0.993711
00:28:15.946000	8.98403	0.950122
00:28:51.024000	8.81822	0.932587
00:29:26.016000	9.18882	0.97178
00:30:01.008000	9.62259	1.01765
00:30:36	9.06505	0.958691
00:31:10.992000	8.88351	0.939492
00:31:45.984000	9.01738	0.953649
00:32:20.976000	8.94411	0.9459
00:33:11.952000	8.95232	0.946769
00:33:46.944000	9.18248	0.971109
00:34:22.022000	9.14655	0.967309
00:34:57.014000	9.19164	0.972078
00:35:32.006000	8.79779	0.930426
00:36:06.998000	9.15265	0.967955
00:36:41.990000	9.62776	1.0182
00:37:16.982000	9.42344	0.996592
00:37:51.974000	9.18671	0.971556
00:38:26.966000	9.47933	1.0025
00:39:01.958000	10.0789	1.06591
00:39:36.950000	9.87482	1.04433
00:40:11.942000	9.44857	0.99925
00:40:47.021000	9.4737	1.00191
00:41:22.013000	9.09723	0.962093
00:41:57.005000	9.62799	1.01823
00:42:31.997000	9.04063	0.956108
00:43:06.989000	10.849	1.14735
00:43:41.981000	9.70925	1.02682
00:44:16.973000	10.0451	1.06234
00:44:51.965000	9.28957	0.982435
00:45:26.957000	8.85016	0.935965
00:46:01.949000	8.7776	0.92829
00:46:36.941000	13.74	1.4531
00:47:12.019000	9.30437	0.984
00:47:47.011000	9.15383	0.968079
00:48:22.003000	9.24378	0.977592
00:48:56.995000	9.53711	1.00861
00:49:31.987000	8.86238	0.937256
00:50:06.979000	9.07515	0.959759
00:50:41.971000	9.64749	1.02029
00:51:16.963000	8.89549	0.940758
00:51:51.955000	9.49624	1.00429
00:52:27.984000	9.64984	1.02054
00:53:02.976000	9.73039	1.02905
00:53:37.968000	8.97933	0.949625
00:54:12.960000	8.83161	0.934003
00:54:47.952000	8.55636	0.904893
00:55:22.944000	9.02067	0.953997
00:55:58.022000	9.49413	1.00407
00:56:33.014000	10.4944	1.10985
00:57:08.006000	9.64467	1.01999
00:57:42.998000	9.31658	0.985291
00:58:17.990000	9.61766	1.01713
00:58:52.982000	9.03311	0.955313
00:59:27.974000	9.36989	0.990929
01:00:02.966000	9.61179	1.01651
01:00:37.958000	11.7447	1.24208
01:01:12.950000	9.57468	1.01259
01:01:47.942000	9.19211	0.972128
01:02:23.021000	8.54439	0.903627
01:03:12.960000	8.98215	0.949923
01:03:47.952000	9.20479	0.973469
01:04:22.944000	9.36238	0.990135
01:04:58.022000	10.5193	1.11248
01:05:33.014000	9.3659	0.990507
01:06:08.006000	9.29873	0.983404
01:06:42.998000	12.1611	1.28612
01:07:17.990000	9.93988	1.05121
01:07:52.982000	8.81635	0.932388
01:08:27.974000	9.38751	0.992792
01:09:02.966000	9.8086	1.03733
01:09:37.958000	9.79051	1.03541
01:10:13.987000	9.17567	0.970389
01:10:48.979000	8.6287	0.912543
01:11:23.971000	9.23626	0.976797
01:11:58.963000	9.45702	1.00014
01:12:33.955000	9.73462	1.0295
01:13:08.947000	9.44716	0.999101
01:13:44.026000	8.63927	0.913661
01:14:19.018000	9.27971	0.981392
01:14:54.010000	9.48098	1.00268
01:15:29.002000	9.75552	1.03171
01:16:03.994000	9.22287	0.975381
01:16:38.986000	9.8976	1.04674
01:17:13.978000	9.69446	1.02525
01:17:48.970000	9.7069	1.02657
01:18:23.962000	9.50564	1.00529
01:18:58.954000	9.47933	1.0025
01:19:33.946000	8.83114	0.933953
01:20:09.024000	10.0108	1.05871
01:20:44.016000	10.4906	1.10945
01:21:19.008000	10.3556	1.09517
01:21:54	9.56552	1.01162
01:22:28.992000	9.48333	1.00293
01:23:03.984000	22.4155	2.37059
01:23:38.976000	9.6024	1.01552
01:24:13.968000	9.19093	0.972003
01:24:48.960000	9.55331	1.01033
01:25:23.952000	9.74025	1.0301
01:25:58.944000	9.50188	1.00489
01:26:34.022000	9.13081	0.965645
01:27:09.014000	9.07492	0.959734
01:27:44.006000	9.60005	1.01527
01:28:18.998000	9.35416	0.989265
01:28:53.990000	10.7616	1.13811
01:29:28.982000	10.081	1.06614
01:30:05.011000	10.1271	1.071
01:30:40.003000	9.70573	1.02645
01:31:14.995000	9.78088	1.03439
01:31:49.987000	9.21278	0.974313
01:32:24.979000	9.43776	0.998107
01:33:15.005000	9.68225	1.02396
01:33:49.997000	9.26867	0.980225
01:34:24.989000	9.52231	1.00705
01:34:59.981000	9.4892	1.00355
01:35:34.973000	9.91005	1.04805
01:36:09.965000	9.51667	1.00645
01:36:44.957000	9.73978	1.03005
01:37:19.949000	8.83537	0.9344
01:37:54.941000	9.07163	0.959386
01:38:30.019000	9.96524	1.05389
01:39:05.011000	9.8093	1.0374
01:39:40.003000	9.60333	1.01562
01:40:14.995000	9.56271	1.01132
01:40:49.987000	9.5714	1.01224
01:41:24.979000	9.52489	1.00732
01:41:59.971000	9.91827	1.04892
01:42:34.963000	9.45303	0.999722
01:43:09.955000	9.40441	0.99458
01:43:44.947000	9.25552	0.978834
01:44:20.026000	9.655	1.02108
01:44:55.018000	9.52325	1.00715
01:45:30.010000	13.604	1.43872
01:46:05.002000	9.88539	1.04545
01:46:39.994000	9.60099	1.01537
01:47:16.022000	10.3116	1.09053
01:47:51.014000	9.7682	1.03305
01:48:26.006000	9.72757	1.02876
01:49:00.998000	10.0338	1.06114
01:49:35.990000	9.98755	1.05625
01:50:10.982000	9.4131	0.995499
01:50:45.974000	9.99648	1.0572
01:51:20.966000	10.1813	1.07674
01:51:55.958000	8.73227	0.923496
01:52:30.950000	9.74237	1.03032
01:53:05.942000	9.2729	0.980672
01:53:41.021000	13.7644	1.45568
01:54:16.013000	9.29615	0.983131
01:54:51.005000	9.48474	1.00307
01:55:25.997000	9.43612	0.997934
01:56:00.989000	10.1047	1.06865
01:56:35.981000	9.57492	1.01261
01:57:10.973000	9.64725	1.02026
01:57:45.965000	9.58455	1.01363
01:58:20.957000	9.89878	1.04686
01:58:55.949000	10.2954	1.08881
01:59:30.941000	10.5937	1.12036

## Sheet: RW ON_12 NM
Time [hh:mm:ss]	C. Inh [ppm]	e. Inh [-]	C. Exhaust. NR [ppm]	C. Exhaust. NR [ppm]	C. Exhaust [ppm]
00:00:00	0.575176	0.113852	5.57204	4.53189	5.05197
00:00:38.966000	0.551832	0.109231
00:01:14.995000	4.19868	0.831099
00:01:49.987000	5.03194	0.996036
00:02:24.979000	12.7619	2.52612
00:02:59.971000	6.15218	1.21778
00:03:34.963000	11.6916	2.31428
00:04:09.955000	11.8654	2.34868
00:04:44.947000	9.30625	1.8421
00:05:20.026000	15.8913	3.14556
00:05:55.018000	7.97816	1.57922
00:06:30.960000	8.09136	1.60163
00:07:05.952000	6.28887	1.24484
00:07:41.030000	2.87576	0.569236
00:08:16.022000	9.90794	1.9612
00:08:51.014000	10.2511	2.02912
00:09:26.006000	4.88891	0.967725
00:10:00.998000	2.42156	0.47933
00:10:35.990000	6.13668	1.21471
00:11:10.982000	9.5155	1.88352
00:11:45.974000	11.4699	2.27039
00:12:20.966000	14.7853	2.92665
00:12:55.958000	24.0183	4.75425
00:13:30.950000	15.2837	3.0253
00:14:06.029000	7.57069	1.49856
00:14:41.021000	7.22569	1.43027
00:15:16.013000	11.5333	2.28294
00:15:51.005000	11.3915	2.25486
00:16:25.997000	6.44387	1.27552
00:17:00.989000	4.95021	0.979858
00:17:35.981000	16.9218	3.34955
00:18:10.973000	8.36003	1.65481
00:18:45.965000	10.4791	2.07426
00:19:20.957000	13.5251	2.6772
00:19:55.949000	13.3643	2.64536
00:20:31.027000	9.10146	1.80157
00:21:06.019000	15.1966	3.00805
00:21:41.011000	5.33349	1.05573
00:22:16.003000	4.28088	0.84737
00:22:50.995000	10.7788	2.13358
00:23:41.021000	4.65946	0.922307
00:24:16.013000	10.7771	2.13325
00:24:51.005000	12.7501	2.52379
00:25:25.997000	5.06928	1.00343
00:26:00.989000	15.7466	3.11692
00:26:37.018000	17.9453	3.55214
00:27:12.010000	8.29286	1.64151
00:27:47.002000	3.81752	0.75565
00:28:21.994000	14.5646	2.88295
00:28:56.986000	9.29521	1.83992
00:29:31.978000	16.3946	3.24518
00:30:06.970000	4.14655	0.820779
00:30:41.962000	4.59887	0.910313
00:31:16.954000	12.8643	2.54639
00:31:51.946000	15.9241	3.15207
00:32:27.024000	6.95867	1.37742
00:33:02.016000	10.9514	2.16775
00:33:37.008000	10.8701	2.15166
00:34:12	4.13222	0.817943
00:34:46.992000	13.3769	2.64787
00:35:21.984000	9.2419	1.82937
00:35:56.976000	3.76984	0.746213
00:36:31.968000	16.8762	3.34053
00:37:06.960000	32.9403	6.5203
00:37:41.952000	8.71653	1.72537
00:38:17.030000	10.2623	2.03135
00:38:52.022000	12.3854	2.4516
00:39:27.014000	7.91498	1.56671
00:40:02.006000	29.9366	5.92573
00:40:36.998000	14.9162	2.95255
00:41:11.990000	10.5942	2.09704
00:41:46.982000	12.3062	2.43593
00:42:21.974000	10.1029	1.99979
00:42:56.966000	8.06106	1.59563
00:43:32.995000	9.2628	1.8335
00:44:07.987000	7.60427	1.50521
00:44:42.979000	11.1444	2.20596
00:45:17.971000	8.78535	1.739
00:45:52.963000	4.74002	0.938252
00:46:27.955000	6.01127	1.18989
00:47:02.947000	14.3086	2.83228
00:47:38.026000	10.3166	2.04209
00:48:13.018000	9.814	1.94261
00:48:48.010000	9.49389	1.87925
00:49:23.002000	7.68389	1.52097
00:49:57.994000	13.3953	2.65149
00:50:32.986000	6.80178	1.34636
00:51:07.978000	7.65477	1.51521
00:51:42.970000	15.3199	3.03246
00:52:17.962000	16.3368	3.23375
00:52:52.954000	12.9326	2.55991
00:53:42.979000	5.92884	1.17357
00:54:17.971000	11.2198	2.22088
00:54:52.963000	15.5317	3.07439
00:55:27.955000	12.868	2.54713
00:56:02.947000	13.1508	2.6031
00:56:38.026000	12.0254	2.38033
00:57:13.018000	17.2821	3.42086
00:57:48.010000	4.50117	0.890975
00:58:23.002000	11.745	2.32483
00:58:57.994000	8.76069	1.73411
00:59:32.986000	4.79122	0.948386
01:00:07.978000	5.88304	1.16451
01:00:44.006000	6.69047	1.32433
01:01:18.998000	10.6606	2.1102
01:01:53.990000	21.0324	4.16321
01:02:28.982000	9.3767	1.85605
01:03:03.974000	6.12565	1.21253
01:03:38.966000	14.7905	2.92767
01:04:13.958000	4.18694	0.828775
01:04:48.950000	7.64443	1.51316
01:05:24.029000	13.6611	2.70412
01:05:59.021000	22.4798	4.44971
01:06:34.013000	15.3213	3.03274
01:07:09.005000	6.06153	1.19984
01:07:43.997000	8.86402	1.75457
01:08:18.989000	10.8981	2.15719
01:08:53.981000	14.2957	2.82973
01:09:28.973000	11.4495	2.26635
01:10:03.965000	10.2464	2.02819
01:10:38.957000	9.08243	1.7978
01:11:13.949000	10.0622	1.99175
01:11:49.027000	15.108	2.99053
01:12:24.019000	9.99366	1.97817
01:12:59.011000	10.6822	2.11447
01:13:34.003000	6.88845	1.36352
01:14:08.995000	11.6451	2.30507
01:14:43.987000	5.46172	1.08111
01:15:18.979000	6.2426	1.23568
01:15:53.971000	20.7374	4.10482
01:16:28.963000	17.6966	3.50291
01:17:03.955000	13.295	2.63164
01:17:38.947000	5.88774	1.16544
01:18:14.026000	9.14232	1.80966
01:18:49.968000	13.9312	2.75758
01:19:24.010000	8.68248	1.71863
01:19:59.002000	8.19234	1.62161
01:20:35.030000	14.0683	2.78473
01:21:10.022000	12.3544	2.44546
01:21:45.014000	12.4286	2.46015
01:22:20.006000	12.4941	2.47312
01:22:54.998000	6.82198	1.35036
01:23:45.024000	7.8767	1.55914
01:24:20.016000	5.79192	1.14647
01:24:55.008000	7.55777	1.49601
01:25:30	5.33842	1.0567
01:26:04.992000	30.8666	6.10982
01:26:39.984000	4.94974	0.979765
01:27:14.976000	6.7736	1.34079
01:27:49.968000	9.77337	1.93457
01:28:24.960000	9.99202	1.97785
01:28:59.952000	12.8563	2.54481
01:29:35.030000	5.18671	1.02667
01:30:10.022000	5.34758	1.05851
01:30:45.014000	4.48779	0.888325
01:31:20.006000	6.99671	1.38495
01:31:54.998000	5.87553	1.16302
01:32:29.990000	9.41334	1.8633
01:33:04.982000	4.27031	0.845278
01:33:39.974000	4.62353	0.915195
01:34:14.966000	10.0289	1.98515
01:34:49.958000	7.12001	1.40935
01:35:24.950000	13.3762	2.64773
01:36:00.029000	6.17778	1.22285
01:36:35.021000	8.86942	1.75564
01:37:10.013000	11.9645	2.36829
01:37:45.955000	3.31963	0.657097
01:38:20.947000	9.11531	1.80431
01:38:56.026000	9.50164	1.88078
01:39:31.018000	8.75129	1.73225
01:40:06.010000	14.1078	2.79254
01:40:41.002000	8.46031	1.67466
01:41:15.994000	12.6125	2.49655
01:41:50.986000	13.6635	2.70458
01:42:25.978000	9.57891	1.89608
01:43:00.970000	9.88962	1.95758
01:43:35.962000	9.19281	1.81965
01:44:10.954000	7.14796	1.41489
01:44:46.032000	24.582	4.86582
01:45:21.024000	6.17191	1.22169
01:45:56.016000	10.6294	2.10401
01:46:31.008000	5.36872	1.0627
01:47:06	7.83842	1.55156
01:47:40.992000	5.7783	1.14377
01:48:15.984000	6.72405	1.33098
01:48:50.976000	5.84664	1.1573
01:49:25.968000	10.5972	2.09764
01:50:00.960000	4.39526	0.870009
01:50:35.952000	9.68929	1.91792
01:51:11.030000	12.0028	2.37587
01:51:46.022000	12.2842	2.43156
01:52:21.014000	6.06787	1.20109
01:52:56.006000	9.24472	1.82992
01:53:46.032000	5.22969	1.03518
01:54:21.024000	20.1738	3.99326
01:54:56.016000	14.1623	2.80332
01:55:31.008000	6.52959	1.29249
01:56:06.950000	9.48967	1.87841
01:56:42.029000	8.93847	1.7693
01:57:17.021000	8.14396	1.61204
01:57:52.013000	9.96219	1.97194
01:58:27.005000	10.1912	2.01727
01:59:01.997000	44.1076	8.73077
01:59:36.989000	6.51268	1.28914

## Sheet: RW ON_12 NC
Time [hh:mm:ss]	C. Inh [ppm]	e. Inh [-]	C. Exhaust. NR [ppm]	C. Exhaust. NR [ppm]	C. Exhaust [ppm]
00:00:00	2.93776	0.581509	5.57204	4.53189	5.05197
00:00:34.042000	2.91052	0.576117
00:01:09.984000	16.1574	3.19823
00:01:44.976000	13.5975	2.69152
00:02:20.054000	9.45444	1.87144
00:02:55.046000	4.79897	0.949921
00:03:30.038000	11.7506	2.32594
00:04:05.030000	15.508	3.06969
00:04:40.022000	12.2947	2.43365
00:05:15.014000	8.85345	1.75248
00:05:50.006000	14.3161	2.83377
00:06:24.998000	12.07	2.38917
00:06:59.990000	4.78206	0.946574
00:07:34.982000	7.06811	1.39908
00:08:09.974000	8.13974	1.6112
00:08:45.053000	11.7102	2.31795
00:09:20.045000	9.7008	1.9202
00:09:55.037000	14.9845	2.96607
00:10:30.029000	5.01714	0.993107
00:11:05.021000	14.2666	2.82396
00:11:55.046000	12.4876	2.47182
00:12:30.038000	9.03781	1.78897
00:13:05.981000	23.5956	4.67057
00:13:40.973000	6.38727	1.26431
00:14:16.051000	25.9746	5.14149
00:14:51.043000	12.9958	2.57242
00:15:26.035000	31.806	6.29577
00:16:01.027000	11.0456	2.18639
00:16:36.019000	8.47792	1.67814
00:17:11.011000	16.3551	3.23737
00:17:46.003000	28.659	5.67284
00:18:20.995000	55.0141	10.8896
00:18:55.987000	12.9293	2.55926
00:19:30.979000	7.1759	1.42042
00:20:06.058000	60.9934	12.0732
00:20:41.050000	37.4002	7.4031
00:21:16.042000	21.8173	4.31857
00:21:51.034000	34.9037	6.90894
00:22:26.026000	5.99577	1.18682
00:23:01.018000	11.3722	2.25105
00:23:36.010000	19.6212	3.88387
00:24:11.002000	27.6022	5.46365
00:24:45.994000	11.2248	2.22186
00:25:20.986000	9.00798	1.78307
00:25:55.978000	25.7492	5.09686
00:26:31.056000	23.7647	4.70405
00:27:06.048000	8.64209	1.71064
00:27:41.040000	17.5669	3.47725
00:28:16.032000	23.0975	4.57198
00:28:51.024000	39.0465	7.72897
00:29:26.016000	7.25434	1.43594
00:30:01.008000	11.829	2.34147
00:30:36	13.5178	2.67576
00:31:10.992000	27.8511	5.51292
00:31:45.984000	59.8732	11.8515
00:32:22.013000	10.2102	2.02103
00:32:57.005000	13.3192	2.63643
00:33:31.997000	12.5484	2.48386
00:34:06.989000	15.3067	3.02985
00:34:41.981000	7.81752	1.54742
00:35:16.973000	8.72804	1.72765
00:35:52.051000	17.9342	3.54995
00:36:27.043000	51.1977	10.1342
00:37:02.035000	10.8762	2.15287
00:37:37.027000	9.92555	1.96469
00:38:12.019000	9.69775	1.9196
00:38:47.011000	8.52701	1.68786
00:39:22.003000	7.35063	1.455
00:39:56.995000	7.03946	1.39341
00:40:31.987000	26.489	5.2433
00:41:06.979000	35.0493	6.93776
00:41:51.994000	6.09465	1.20639
00:42:26.986000	8.34922	1.65267
00:43:01.978000	50.6505	10.0259
00:43:37.056000	13.3783	2.64815
00:44:12.048000	9.70972	1.92197
00:44:47.040000	6.03311	1.19421
00:45:22.032000	8.45655	1.67391
00:45:57.024000	7.05355	1.3962
00:46:32.016000	15.8739	3.14212
00:47:07.008000	10.7132	2.12061
00:47:42	12.1191	2.39888
00:48:16.992000	9.58737	1.89775
00:48:53.021000	13.0103	2.5753
00:49:28.013000	13.8875	2.74893
00:50:03.005000	8.33936	1.65072
00:50:37.997000	7.93354	1.57039
00:51:12.989000	14.9427	2.9578
00:51:47.981000	7.47393	1.47941
00:52:22.973000	17.9002	3.54321
00:52:58.051000	31.5759	6.25021
00:53:33.043000	11.7177	2.31944
00:54:08.035000	12.0244	2.38015
00:54:43.027000	8.63293	1.70882
00:55:18.019000	7.84758	1.55337
00:55:53.011000	6.82856	1.35166
00:56:28.003000	9.34218	1.84922
00:57:02.995000	10.4443	2.06738
00:57:37.987000	6.69469	1.32517
00:58:12.979000	6.4387	1.27449
00:58:48.058000	24.7299	4.89511
00:59:23.050000	9.44387	1.86935
00:59:58.042000	10.0972	1.99867
01:00:33.034000	10.4326	2.06506
01:01:08.026000	10.8969	2.15696
01:01:43.018000	13.0963	2.59232
01:02:18.010000	4.82785	0.955638
01:02:53.002000	9.96806	1.97311
01:03:27.994000	16.8767	3.34062
01:04:02.986000	30.869	6.11028
01:04:37.978000	104.19	20.6236
01:05:13.056000	13.0935	2.59176
01:05:48.048000	15.3229	3.03306
01:06:23.040000	15.1874	3.00624
01:06:58.032000	8.74565	1.73114
01:07:33.024000	55.2983	10.9459
01:08:09.053000	7.99577	1.58271
01:08:44.045000	7.79591	1.54314
01:09:19.037000	34.8896	6.90615
01:09:54.029000	6.3248	1.25195
01:10:29.021000	13.1942	2.6117
01:11:04.013000	5.8915	1.16618
01:11:54.038000	38.8304	7.6862
01:12:29.030000	7.39596	1.46398
01:13:04.022000	10.6545	2.10899
01:13:39.014000	14.4615	2.86255
01:14:14.006000	14.1458	2.80007
01:14:48.998000	7.85486	1.55481
01:15:23.990000	7.35956	1.45677
01:15:58.982000	19.1449	3.78959
01:16:33.974000	48.6942	9.63867
01:17:09.053000	76.6886	15.1799
01:17:44.045000	8.09159	1.60167
01:18:19.037000	20.256	4.00953
01:18:54.029000	9.74965	1.92987
01:19:29.021000	11.4098	2.25849
01:20:04.013000	11.276	2.23199
01:20:39.005000	27.6656	5.4762
01:21:13.997000	6.6698	1.32024
01:21:48.989000	10.2393	2.0268
01:22:23.981000	7.67379	1.51897
01:22:59.059000	8.46407	1.6754
01:23:34.051000	9.45867	1.87227
01:24:09.043000	33.7811	6.68673
01:24:44.986000	10.5277	2.08388
01:25:19.978000	7.17708	1.42065
01:25:55.056000	8.6388	1.70999
01:26:30.048000	9.37858	1.85642
01:27:05.040000	7.76116	1.53626
01:27:40.032000	5.70855	1.12997
01:28:15.024000	8.54086	1.6906
01:28:50.016000	11.0578	2.18881
01:29:25.008000	18.7015	3.70183
01:30:00	7.42156	1.46904
01:30:34.992000	39.845	7.88703
01:31:09.984000	9.3861	1.85791
01:31:44.976000	12.6797	2.50985
01:32:20.054000	5.62024	1.11249
01:32:55.046000	11.6433	2.3047
01:33:30.038000	8.72334	1.72672
01:34:05.030000	27.8417	5.51106
01:34:40.022000	6.94669	1.37505
01:35:15.014000	40.209	7.95908
01:35:50.006000	25.1973	4.98762
01:36:24.998000	7.83584	1.55105
01:36:59.990000	16.0625	3.17945
01:37:34.982000	6.97299	1.38025
01:38:09.974000	10.0052	1.98045
01:38:45.053000	15.8166	3.13078
01:39:20.045000	34.1287	6.75553
01:39:55.037000	12.3793	2.45039
01:40:30.029000	8.44692	1.67201
01:41:05.021000	25.8384	5.11453
01:41:55.046000	5.43917	1.07664
01:42:30.038000	5.748	1.13778
01:43:05.030000	10.3774	2.05413
01:43:40.973000	9.717	1.92341
01:44:16.051000	11.233	2.22349
01:44:51.043000	8.78769	1.73946
01:45:26.035000	13.2915	2.63095
01:46:01.027000	6.69375	1.32498
01:46:36.019000	10.4089	2.06036
01:47:11.011000	14.182	2.80723
01:47:46.003000	27.0573	5.3558
01:48:20.995000	32.5223	6.43755
01:48:55.987000	8.97323	1.77619
01:49:30.979000	22.0737	4.36934
01:50:06.058000	10.6571	2.1095
01:50:41.050000	7.7426	1.53259
01:51:16.042000	11.2278	2.22246
01:51:51.034000	32.1442	6.36271
01:52:26.026000	21.8213	4.31936
01:53:01.018000	9.34922	1.85061
01:53:36.010000	9.09582	1.80045
01:54:11.002000	16.1099	3.18884
01:54:45.994000	12.7485	2.52347
01:55:20.986000	10.3579	2.05027
01:55:55.978000	14.2715	2.82494
01:56:31.056000	9.91264	1.96213
01:57:06.048000	5.86449	1.16083
01:57:41.040000	8.09418	1.60218
01:58:16.032000	9.89901	1.95944
01:58:51.024000	28.5557	5.65239
01:59:26.016000	13.9866	2.76855

## Sheet: RW ON_12 OM
Time [hh:mm:ss]	C. Inh [ppm]	e. Inh [-]	C. Exhaust. NR [ppm]	C. Exhaust. NR [ppm]	C. Exhaust [ppm]
00:00:00	0.135214	0.0267646	5.57204	4.53189	5.05197
00:00:40.003000	0.105167	0.020817
00:01:15.082000	0.581635	0.11513
00:01:50.074000	0.438657	0.0868289
00:02:25.066000	0.845209	0.167303
00:03:00.058000	2.56036	0.506804
00:03:35.050000	2.70033	0.53451
00:04:10.042000	3.45702	0.684292
00:04:45.034000	4.24213	0.839699
00:05:20.026000	1.80188	0.356669
00:05:55.018000	2.48849	0.492579
00:06:30.010000	2.67144	0.528793
00:07:05.002000	8.16134	1.61548
00:07:41.030000	3.43565	0.680062
00:08:15.072000	5.12565	1.01458
00:08:51.014000	3.17708	0.62888
00:09:26.006000	10.892	2.15599
00:10:01.085000	4.91217	0.972327
00:10:36.077000	2.7574	0.545807
00:11:11.069000	3.75434	0.743145
00:11:46.061000	3.53805	0.700331
00:12:21.053000	3.38821	0.670672
00:12:56.045000	5.97722	1.18315
00:13:31.037000	4.24777	0.840815
00:14:06.029000	7.46031	1.47671
00:14:41.021000	3.75716	0.743703
00:15:16.013000	2.68741	0.531954
00:15:51.005000	7.38234	1.46128
00:16:41.030000	4.01808	0.79535
00:17:16.022000	4.6752	0.925422
00:17:51.014000	3.47276	0.687407
00:18:26.006000	3.66252	0.724969
00:19:01.085000	4.82057	0.954197
00:19:36.077000	5.93166	1.17413
00:20:11.069000	16.3791	3.24211
00:20:46.061000	2.86332	0.566773
00:21:21.053000	2.76256	0.54683
00:21:56.045000	4.01409	0.79456
00:22:31.037000	9.81799	1.9434
00:23:06.029000	3.74847	0.741983
00:23:41.021000	3.36801	0.666674
00:24:16.013000	2.48708	0.4923
00:24:51.005000	5.99366	1.1864
00:25:26.083000	2.55848	0.506432
00:26:01.075000	4.14349	0.820175
00:26:37.018000	2.83161	0.560497
00:27:12.010000	4.31235	0.853599
00:27:47.002000	3.46454	0.68578
00:28:22.080000	3.20808	0.635016
00:28:57.072000	3.65618	0.723714
00:29:32.064000	5.36332	1.06163
00:30:07.056000	3.03852	0.601452
00:30:42.048000	2.57656	0.510012
00:31:17.040000	6.1442	1.2162
00:31:52.032000	9.44669	1.8699
00:32:27.024000	12.3791	2.45034
00:33:02.016000	7.30155	1.44529
00:33:37.008000	3.51268	0.69531
00:34:12	2.95679	0.585275
00:34:47.078000	2.77078	0.548457
00:35:22.070000	3.55754	0.704189
00:35:57.062000	4.77853	0.945876
00:36:32.054000	5.54979	1.09854
00:37:07.046000	3.8039	0.752954
00:37:42.038000	3.61249	0.715067
00:38:17.030000	3.85956	0.763972
00:38:52.022000	4.32057	0.855226
00:39:27.014000	2.73673	0.541716
00:40:02.006000	5.01691	0.993061
00:40:37.085000	3.09864	0.613353
00:41:12.077000	3.97745	0.787308
00:41:47.069000	5.30601	1.05029
00:42:22.061000	3.62095	0.716741
00:42:57.053000	3.2527	0.643848
00:43:32.045000	4.02489	0.796699
00:44:07.037000	9.02959	1.78734
00:44:43.066000	3.71653	0.735661
00:45:18.058000	3.05613	0.604939
00:45:53.050000	29.8779	5.91411
00:46:43.075000	2.96172	0.586251
00:47:18.067000	6.00352	1.18835
00:47:53.059000	4.36496	0.864012
00:48:28.051000	4.74659	0.939554
00:49:03.043000	15.4643	3.06105
00:49:38.035000	4.27431	0.846068
00:50:13.027000	4.43119	0.877122
00:50:48.019000	5.876	1.16311
00:51:23.011000	6.624	1.31117
00:51:58.003000	3.64984	0.722458
00:52:33.082000	3.88774	0.76955
00:53:08.074000	5.95115	1.17799
00:53:43.066000	5.37365	1.06367
00:54:18.058000	5.87435	1.16279
00:54:53.050000	5.3767	1.06428
00:55:28.042000	2.68788	0.532047
00:56:03.034000	3.58337	0.709303
00:56:38.026000	10.2252	2.02401
00:57:13.018000	5.15054	1.01951
00:57:48.010000	2.72006	0.538415
00:58:23.002000	4.20338	0.832029
00:58:58.080000	3.47628	0.688104
00:59:33.072000	5.29709	1.04852
01:00:08.064000	4.32691	0.856481
01:00:43.056000	2.48356	0.491603
01:01:18.048000	2.43072	0.481143
01:01:53.040000	2.69305	0.533069
01:02:28.032000	6.32644	1.25227
01:03:03.024000	7.15876	1.41702
01:03:39.053000	2.41381	0.477796
01:04:14.045000	2.92884	0.579743
01:04:49.037000	2.26599	0.448537
01:05:24.029000	3.28769	0.650775
01:05:59.021000	6.18788	1.22485
01:06:34.013000	2.41099	0.477238
01:07:09.005000	2.9838	0.590621
01:07:44.083000	2.96759	0.587413
01:08:19.075000	2.89103	0.572258
01:08:54.067000	3.92367	0.776663
01:09:29.059000	13.9305	2.75744
01:10:04.051000	8.23368	1.6298
01:10:39.043000	2.94786	0.583508
01:11:14.035000	4.99295	0.988319
01:11:49.027000	5.17567	1.02449
01:12:24.019000	5.74237	1.13666
01:12:59.011000	5.62494	1.11342
01:13:34.003000	7.91381	1.56648
01:14:09.082000	4.1705	0.825521
01:14:44.074000	2.65665	0.525864
01:15:19.066000	2.74918	0.54418
01:15:54.058000	3.0364	0.601034
01:16:44.083000	4.27407	0.846022
01:17:19.075000	2.45843	0.486629
01:17:54.067000	9.88304	1.95628
01:18:29.059000	11.2929	2.23534
01:19:04.051000	4.51855	0.894415
01:19:39.043000	3.15312	0.624138
01:20:14.035000	3.37952	0.668952
01:20:49.027000	4.03476	0.798651
01:21:24.019000	3.78323	0.748863
01:22:00.048000	4.00939	0.79363
01:22:35.040000	3.70972	0.734313
01:23:10.032000	16.9587	3.35684
01:23:45.024000	9.38304	1.85731
01:24:20.016000	3.01456	0.59671
01:24:55.008000	3.64115	0.720738
01:25:30.086000	3.43471	0.679876
01:26:05.078000	4.87224	0.964425
01:26:40.070000	3.53006	0.69875
01:27:15.062000	3.48873	0.690568
01:27:50.054000	5.81259	1.15056
01:28:25.046000	5.30319	1.04973
01:29:00.038000	4.11108	0.813759
01:29:35.030000	2.83607	0.56138
01:30:10.022000	3.27947	0.649148
01:30:45.014000	8.99483	1.78046
01:31:20.006000	7.15054	1.4154
01:31:55.085000	7.90348	1.56444
01:32:30.077000	2.77689	0.549665
01:33:05.069000	3.57821	0.70828
01:33:40.061000	7.05378	1.39624
01:34:15.053000	4.77078	0.944342
01:34:50.045000	6.80625	1.34725
01:35:25.037000	2.73744	0.541855
01:36:00.029000	4.00517	0.792794
01:36:35.021000	3.90629	0.773222
01:37:10.013000	3.7426	0.740821
01:37:45.005000	3.44317	0.68155
01:38:20.083000	4.02489	0.796699
01:38:55.075000	3.5458	0.701865
01:39:30.067000	4.75458	0.941135
01:40:05.059000	3.57821	0.70828
01:40:40.051000	3.61977	0.716508
01:41:15.043000	2.74871	0.544087
01:41:51.072000	3.92884	0.777685
01:42:26.064000	9.43964	1.86851
01:43:01.056000	17.1221	3.3892
01:43:36.048000	11.6665	2.3093
01:44:11.040000	3.5465	0.702004
01:44:46.032000	2.85134	0.564402
01:45:21.024000	3.73744	0.739798
01:45:56.016000	3.5007	0.692939
01:46:46.042000	9.14467	1.81012
01:47:21.034000	3.46148	0.685176
01:47:56.026000	4.05425	0.802509
01:48:31.018000	4.76797	0.943784
01:49:06.010000	6.01221	1.19007
01:49:41.002000	4.05049	0.801766
01:50:16.080000	4.18436	0.828263
01:50:51.072000	4.82762	0.955592
01:51:26.064000	2.75106	0.544552
01:52:01.056000	6.87999	1.36184
01:52:36.048000	4.20268	0.831889
01:53:11.040000	3.85533	0.763135
01:53:46.032000	3.59535	0.711673
01:54:21.024000	4.84312	0.95866
01:54:56.016000	4.79685	0.949502
01:55:31.008000	4.19422	0.830216
01:56:06	4.19352	0.830076
01:56:41.078000	4.20503	0.832354
01:57:16.070000	2.87623	0.569329
01:57:51.062000	3.11531	0.616653
01:58:27.005000	3.02771	0.599314
01:59:02.083000	4.00752	0.793258
01:59:37.075000	2.58713	0.512104

## Sheet: RW ON_12 OC
Time [hh:mm:ss]	C. Inh [ppm]	e. Inh [-]	C. Exhaust. NR [ppm]	C. Exhaust. NR [ppm]	C. Exhaust [ppm]
00:00:00	2.32236	0.459694	5.57204	4.53189	5.05197
00:00:34.992000	1.76935	0.35023
00:01:09.984000	1.48877	0.294692
00:01:44.976000	3.34147	0.661421
00:02:20.054000	2.76186	0.54669
00:02:55.046000	3.95279	0.782427
00:03:30.038000	3.71113	0.734592
00:04:05.030000	2.78112	0.550502
00:04:40.022000	3.48215	0.689267
00:05:15.014000	5.14138	1.0177
00:05:50.006000	3.0047	0.594758
00:06:24.998000	3.63011	0.718554
00:06:59.990000	3.98333	0.78847
00:07:34.982000	2.69516	0.533488
00:08:09.974000	3.31658	0.656493
00:08:45.053000	2.39995	0.475053
00:09:20.045000	2.58455	0.511592
00:09:55.037000	3.16768	0.62702
00:10:30.029000	3.18882	0.631204
00:11:05.021000	3.5162	0.696007
00:11:40.013000	5.07327	1.00422
00:12:15.005000	3.44716	0.68234
00:12:49.997000	5.29051	1.04722
00:13:24.989000	2.54321	0.50341
00:14:01.018000	4.46759	0.884327
00:14:36.010000	2.87224	0.568539
00:15:11.002000	2.5007	0.494996
00:15:45.994000	3.62447	0.717438
00:16:20.986000	2.95186	0.584298
00:16:55.978000	4.09324	0.810226
00:17:31.056000	3.20761	0.634923
00:18:06.048000	3.57233	0.707118
00:18:41.040000	5.10357	1.01021
00:19:16.032000	2.65265	0.525074
00:19:51.024000	13.128	2.59859
00:20:26.016000	2.81259	0.556731
00:21:01.008000	2.60451	0.515544
00:21:36	3.40066	0.673135
00:22:10.992000	3.79122	0.750444
00:22:45.984000	3.54627	0.701958
00:23:20.976000	4.6395	0.918356
00:23:56.054000	2.61062	0.516752
00:24:31.046000	3.13927	0.621395
00:25:06.038000	3.07961	0.609587
00:25:41.030000	4.83866	0.957777
00:26:16.022000	6.44645	1.27603
00:26:51.014000	3.33678	0.660491
00:27:26.006000	3.62142	0.716833
00:28:00.998000	7.73156	1.53041
00:28:51.024000	2.94763	0.583462
00:29:26.016000	4.89784	0.969492
00:30:01.008000	3.29169	0.651565
00:30:36	3.58196	0.709024
00:31:10.992000	3.78417	0.749049
00:31:45.984000	4.12471	0.816456
00:32:22.013000	9.8666	1.95302
00:32:56.054000	7.49389	1.48336
00:33:31.997000	2.68647	0.531768
00:34:06.989000	3.84218	0.760532
00:34:41.981000	4.03499	0.798698
00:35:17.059000	3.35651	0.664396
00:35:52.051000	4.17778	0.826962
00:36:27.043000	5.29709	1.04852
00:37:02.035000	7.78769	1.54152
00:37:37.027000	6.3194	1.25088
00:38:12.019000	3.71841	0.736033
00:38:47.011000	3.70761	0.733894
00:39:22.003000	2.94716	0.583369
00:39:56.995000	3.3086	0.654912
00:40:31.987000	4.07046	0.805717
00:41:06.979000	3.19516	0.632459
00:41:42.058000	3.45608	0.684106
00:42:17.050000	5.18788	1.0269
00:42:52.042000	3.98027	0.787866
00:43:27.034000	3.85063	0.762205
00:44:02.026000	2.58713	0.512104
00:44:37.018000	2.79169	0.552594
00:45:12.010000	3.3969	0.672392
00:45:47.002000	4.79403	0.948944
00:46:21.994000	3.80296	0.752768
00:46:56.986000	3.58102	0.708838
00:47:31.978000	3.81799	0.755743
00:48:07.056000	3.88375	0.76876
00:48:42.048000	4.18248	0.827892
00:49:17.040000	3.46806	0.686477
00:49:52.982000	3.91264	0.774478
00:50:27.024000	2.81564	0.557336
00:51:03.053000	8.8814	1.75801
00:51:38.045000	6.65735	1.31777
00:52:13.037000	3.0829	0.610238
00:52:48.029000	3.10474	0.614562
00:53:23.021000	3.55989	0.704654
00:53:58.013000	3.23626	0.640594
00:54:33.005000	3.04861	0.603451
00:55:07.997000	7.10333	1.40605
00:55:42.989000	2.98403	0.590667
00:56:17.981000	3.6287	0.718275
00:56:53.059000	2.96078	0.586065
00:57:28.051000	3.57985	0.708605
00:58:03.043000	2.82363	0.558916
00:58:52.982000	10.5573	2.08974
00:59:28.061000	3.04321	0.602382
01:00:03.053000	3.86379	0.764808
01:00:38.045000	3.46125	0.685129
01:01:13.037000	4.66604	0.923609
01:01:48.029000	3.96548	0.784937
01:02:23.021000	4.0411	0.799906
01:02:58.013000	3.29357	0.651937
01:03:33.005000	3.02607	0.598988
01:04:07.997000	3.16721	0.626927
01:04:42.989000	2.82621	0.559428
01:05:17.981000	3.56294	0.705258
01:05:53.059000	2.67778	0.530048
01:06:28.051000	3.07703	0.609076
01:07:03.043000	4.83936	0.957916
01:07:38.035000	3.5775	0.70814
01:08:13.027000	3.20573	0.634551
01:08:48.019000	2.91522	0.577046
01:09:24.048000	4.84876	0.959776
01:09:59.040000	3.47628	0.688104
01:10:34.032000	3.09958	0.613539
01:11:09.024000	4.01456	0.794653
01:11:44.016000	5.50023	1.08873
01:12:19.008000	2.85533	0.565192
01:12:54	2.70972	0.53637
01:13:28.992000	4.63574	0.917612
01:14:03.984000	2.55049	0.504852
01:14:38.976000	3.48967	0.690754
01:15:14.054000	6.43283	1.27333
01:15:49.046000	2.8807	0.570213
01:16:24.038000	2.52959	0.500714
01:16:59.030000	3.18342	0.630135
01:17:34.022000	3.19681	0.632785
01:18:09.014000	3.54603	0.701911
01:18:44.006000	4.69328	0.929001
01:19:18.998000	2.96008	0.585925
01:19:53.990000	11.4272	2.26193
01:20:28.982000	2.56975	0.508664
01:21:04.061000	5.12964	1.01537
01:21:39.053000	2.93307	0.580579
01:22:14.045000	9.02724	1.78688
01:22:49.037000	4.00141	0.79205
01:23:24.029000	3.01597	0.596989
01:23:59.021000	2.61696	0.518007
01:24:34.013000	3.40465	0.673926
01:25:09.005000	2.76186	0.54669
01:25:43.997000	4.59981	0.910499
01:26:18.989000	2.91945	0.577883
01:26:53.981000	2.78769	0.551804
01:27:30.010000	3.30108	0.653425
01:28:05.002000	3.47393	0.687639
01:28:55.027000	3.53241	0.699215
01:29:30.019000	7.90723	1.56518
01:30:05.011000	4.32457	0.856016
01:30:40.003000	3.62799	0.718135
01:31:14.995000	3.03382	0.600522
01:31:49.987000	2.43847	0.482677
01:32:24.979000	6.96876	1.37942
01:33:00.058000	7.43166	1.47104
01:33:35.050000	3.13762	0.62107
01:34:10.042000	3.1604	0.625579
01:34:45.034000	3.51292	0.695356
01:35:20.026000	5.22757	1.03476
01:35:55.018000	3.7426	0.740821
01:36:30.010000	3.65923	0.724318
01:37:05.002000	13.6052	2.69305
01:37:39.994000	2.80625	0.555476
01:38:14.986000	2.67919	0.530327
01:38:49.978000	3.46571	0.686012
01:39:25.056000	2.85251	0.564634
01:40:00.048000	21.1653	4.18952
01:40:35.040000	2.93941	0.581834
01:41:10.032000	3.19822	0.633063
01:41:45.024000	3.96947	0.785728
01:42:20.016000	4.08666	0.808925
01:42:55.008000	4.03546	0.798791
01:43:30	3.58549	0.709721
01:44:04.992000	13.0376	2.58069
01:44:41.021000	29.4317	5.82578
01:45:16.013000	3.12095	0.617769
01:45:52.042000	5.74566	1.13731
01:46:25.997000	7.09605	1.40461
01:47:00.989000	7.91123	1.56597
01:47:35.981000	6.74519	1.33516
01:48:11.059000	4.87482	0.964936
01:48:46.051000	5.33161	1.05535
01:49:21.043000	6.76844	1.33976
01:49:56.035000	20.8544	4.12798
01:50:31.027000	6.44692	1.27612
01:51:06.019000	7.59605	1.50358
01:51:41.011000	3.44974	0.682851
01:52:16.003000	5.9953	1.18673
01:52:50.995000	4.37553	0.866104
01:53:25.987000	3.06224	0.606147
01:54:00.979000	3.26867	0.64701
01:54:36.058000	3.42039	0.67704
01:55:11.050000	4.93236	0.976325
01:55:46.042000	10.3509	2.04888
01:56:21.034000	3.42649	0.678249
01:56:56.026000	4.90794	0.971491
01:57:31.018000	3.27548	0.648358
01:58:06.010000	7.41029	1.46681
01:58:56.035000	2.5728	0.509268
01:59:31.027000	8.16369	1.61594

## Sheet: RW OFF_6 NM
Time [hh:mm:ss]	C. Inh [ppm]	e. Inh [-]	C. Exhaust. NR [ppm]	C. Exhaust. NR [ppm]	C. Exhaust [ppm]
00:00:00	8.15007	0.888674	10.5355	7.80659	9.17104
00:00:34.042000	7.24096	0.789546
00:01:11.021000	6.55449	0.714694
00:01:45.062000	6.20855	0.676973
00:02:21.005000	7.19845	0.784911
00:02:55.997000	7.38774	0.805551
00:03:31.075000	7.38821	0.805602
00:04:06.067000	7.05355	0.769111
00:04:41.059000	8.44082	0.920377
00:05:16.051000	7.9326	0.864962
00:05:51.043000	7.76844	0.847061
00:06:26.035000	7.6038	0.82911
00:07:01.027000	8.07445	0.880429
00:07:36.019000	7.77853	0.848163
00:08:11.011000	8.26303	0.900992
00:08:46.003000	7.62212	0.831108
00:09:20.995000	8.39901	0.915819
00:09:56.074000	8.3868	0.914487
00:10:31.066000	8.36637	0.91226
00:11:06.058000	8.27478	0.902272
00:11:41.050000	9.07233	0.989237
00:12:16.042000	9.04838	0.986625
00:12:51.034000	7.49436	0.817177
00:13:26.026000	8.5155	0.928521
00:14:01.018000	8.57515	0.935025
00:14:36.010000	8.33302	0.908623
00:15:11.002000	8.74096	0.953104
00:15:45.994000	7.98732	0.870928
00:16:21.072000	8.47628	0.924244
00:16:56.064000	8.56529	0.933949
00:17:46.003000	9.52607	1.03871
00:18:20.995000	9.29873	1.01392
00:18:56.074000	8.39032	0.914872
00:19:31.066000	8.407	0.91669
00:20:06.058000	8.54298	0.931517
00:20:41.050000	9.30742	1.01487
00:21:16.992000	8.39995	0.915921
00:21:52.070000	8.60521	0.938303
00:22:27.062000	8.13856	0.88742
00:23:02.054000	8.06952	0.879891
00:23:37.046000	8.45021	0.921402
00:24:12.038000	7.80296	0.850826
00:24:47.030000	8.94011	0.97482
00:25:22.022000	9.13786	0.996382
00:25:57.014000	8.59793	0.937509
00:26:32.006000	8.52442	0.929494
00:27:06.998000	8.66252	0.944551
00:27:41.990000	9.16181	0.998994
00:28:17.069000	9.12635	0.995127
00:28:52.061000	9.02701	0.984295
00:29:27.053000	9.14373	0.997022
00:30:02.045000	9.49624	1.03546
00:30:37.037000	9.23086	1.00652
00:31:12.029000	9.31494	1.01569
00:31:47.021000	9.34664	1.01915
00:32:22.013000	9.4946	1.03528
00:32:57.005000	9.48497	1.03423
00:33:31.997000	8.84922	0.96491
00:34:06.989000	10.5139	1.14642
00:34:42.067000	10.3701	1.13075
00:35:17.059000	9.00164	0.981529
00:35:52.051000	8.5566	0.933002
00:36:27.043000	9.35251	1.01979
00:37:02.035000	9.7985	1.06842
00:37:37.027000	9.57398	1.04394
00:38:12.019000	9.23838	1.00734
00:38:48.048000	8.95984	0.976971
00:39:23.040000	9.09159	0.991337
00:39:58.032000	9.59183	1.04588
00:40:33.024000	8.89737	0.970159
00:41:08.016000	9.01292	0.982758
00:41:43.008000	8.78934	0.958379
00:42:18	8.217	0.895973
00:42:52.992000	8.91639	0.972233
00:43:28.070000	9.25857	1.00954
00:44:03.062000	9.10052	0.99231
00:44:38.054000	8.69469	0.948059
00:45:13.046000	9.53264	1.03943
00:45:48.038000	9.09699	0.991926
00:46:23.030000	9.5923	1.04593
00:46:58.022000	9.28652	1.01259
00:47:48.048000	9.03288	0.984935
00:48:23.040000	9.98849	1.08913
00:48:58.032000	9.00611	0.982016
00:49:33.024000	8.63927	0.942016
00:50:08.016000	9.28041	1.01193
00:50:43.008000	10.1745	1.10942
00:51:18	9.44692	1.03008
00:51:52.992000	9.18906	1.00196
00:52:28.070000	9.42555	1.02775
00:53:03.062000	9.63316	1.05039
00:53:38.054000	9.42156	1.02732
00:54:13.046000	9.12964	0.995486
00:54:48.038000	9.15148	0.997867
00:55:23.030000	9.91804	1.08145
00:55:58.022000	9.27877	1.01175
00:56:33.014000	9.34594	1.01907
00:57:08.006000	10.1851	1.11057
00:57:42.998000	8.98473	0.979685
00:58:19.027000	8.81564	0.961248
00:58:54.019000	9.18459	1.00148
00:59:29.011000	8.85533	0.965575
01:00:04.003000	8.84007	0.963911
01:00:38.995000	9.35674	1.02025
01:01:14.074000	9.06482	0.988418
01:01:49.066000	9.19915	1.00307
01:02:24.058000	9.88469	1.07782
01:02:59.050000	8.34993	0.910467
01:03:34.042000	9.08337	0.990441
01:04:09.034000	9.10427	0.99272
01:04:44.026000	9.31517	1.01572
01:05:19.018000	9.50164	1.03605
01:05:54.010000	9.58596	1.04524
01:06:29.002000	8.20479	0.894641
01:07:03.994000	8.27595	0.9024
01:07:39.072000	9.03194	0.984833
01:08:14.064000	9.10827	0.993155
01:08:49.056000	9.34946	1.01945
01:09:24.048000	8.92062	0.972694
01:09:59.040000	9.45209	1.03065
01:10:34.032000	8.42837	0.91902
01:11:09.024000	8.97393	0.978507
01:11:44.016000	9.24941	1.00855
01:12:19.008000	9.0465	0.98642
01:12:54	8.9892	0.980172
01:13:28.992000	9.25411	1.00906
01:14:05.021000	9.31799	1.01602
01:14:39.062000	9.58502	1.04514
01:15:15.005000	9.60451	1.04726
01:15:49.997000	9.24941	1.00855
01:16:24.989000	9.0923	0.991414
01:17:15.014000	9.49906	1.03577
01:17:50.006000	9.06059	0.987957
01:18:24.998000	9.3241	1.01669
01:18:59.990000	8.65618	0.94386
01:19:35.069000	8.58713	0.936331
01:20:10.061000	8.98403	0.979609
01:20:45.053000	9.72217	1.06009
01:21:20.045000	10.0028	1.0907
01:21:55.037000	9.57233	1.04376
01:22:30.029000	9.06036	0.987931
01:23:05.021000	9.72029	1.05989
01:23:40.013000	9.67708	1.05518
01:24:15.005000	8.45561	0.921991
01:24:49.997000	9.6799	1.05549
01:25:25.075000	9.3666	1.02132
01:26:00.067000	9.57421	1.04396
01:26:35.059000	10.0331	1.094
01:27:10.051000	9.13105	0.995639
01:27:45.043000	9.51174	1.03715
01:28:20.035000	9.14749	0.997432
01:28:55.027000	9.37811	1.02258
01:29:30.019000	9.11296	0.993667
01:30:05.011000	8.90747	0.97126
01:30:40.003000	8.54767	0.932029
01:31:16.032000	9.44152	1.02949
01:31:51.024000	9.36872	1.02155
01:32:26.016000	9.35251	1.01979
01:33:01.008000	8.76726	0.955972
01:33:36	9.58337	1.04496
01:34:10.992000	9.07821	0.989877
01:34:46.070000	9.9272	1.08245
01:35:21.062000	9.33091	1.01743
01:35:56.054000	9.38469	1.0233
01:36:31.046000	8.87647	0.96788
01:37:06.038000	8.89009	0.969365
01:37:41.030000	9.2783	1.0117
01:38:16.022000	9.30319	1.01441
01:38:51.014000	9.50681	1.03661
01:39:26.006000	9.221	1.00545
01:40:00.998000	9.79051	1.06755
01:40:35.990000	9.26609	1.01036
01:41:11.069000	9.32245	1.01651
01:41:46.061000	9.45397	1.03085
01:42:21.053000	9.6954	1.05718
01:42:56.045000	9.23438	1.00691
01:43:31.037000	9.48826	1.03459
01:44:06.029000	9.58924	1.0456
01:44:41.021000	9.30953	1.0151
01:45:16.013000	9.79403	1.06793
01:45:51.005000	8.45961	0.922426
01:46:25.997000	9.27008	1.0108
01:47:16.022000	9.4016	1.02514
01:47:51.014000	8.88962	0.969314
01:48:26.006000	9.23274	1.00673
01:49:00.998000	9.21231	1.0045
01:49:35.990000	9.64913	1.05213
01:50:12.019000	9.56318	1.04276
01:50:47.011000	8.7736	0.956664
01:51:22.003000	8.77924	0.957278
01:51:56.995000	8.70056	0.9487
01:52:32.074000	8.78464	0.957867
01:53:07.066000	9.11062	0.993411
01:53:42.058000	9.56318	1.04276
01:54:17.050000	9.6186	1.0488
01:54:52.042000	9.17356	1.00027
01:55:27.034000	8.86848	0.967009
01:56:02.026000	9.07351	0.989365
01:56:37.018000	9.44575	1.02995
01:57:12.010000	9.04509	0.986267
01:57:47.002000	10.0944	1.10068
01:58:21.994000	9.66886	1.05428
01:58:57.072000	9.69892	1.05756
01:59:32.064000	9.35838	1.02043

## Sheet: RW OFF_6 NC
Time [hh:mm:ss]	C. Inh [ppm]	e. Inh [-]	C. Exhaust. NR [ppm]	C. Exhaust. NR [ppm]	C. Exhaust [ppm]
00:00:00	6.94387	0.757152	10.5355	7.80659	9.17104
00:00:39.053000	6.52959	0.711979
00:01:14.995000	6.15688	0.671339
00:01:50.074000	5.96266	0.650162
00:02:25.066000	6.19892	0.675923
00:03:00.058000	6.03006	0.657511
00:03:35.050000	6.2736	0.684067
00:04:10.042000	6.05848	0.66061
00:05:00.067000	6.41005	0.698945
00:05:35.059000	6.86966	0.74906
00:06:10.051000	7.28863	0.794744
00:06:45.043000	7.32621	0.798842
00:07:20.035000	7.16111	0.780839
00:07:55.027000	7.4542	0.812798
00:08:30.019000	6.87929	0.75011
00:09:05.011000	6.72147	0.732901
00:09:40.003000	6.70597	0.731211
00:10:14.995000	7.04603	0.768291
00:10:49.987000	7.16581	0.781351
00:11:25.066000	7.75012	0.845064
00:12:01.008000	7.62917	0.831876
00:12:36	7.69	0.838508
00:13:10.992000	7.11367	0.775666
00:13:46.070000	7.94387	0.866191
00:14:21.062000	7.39244	0.806063
00:14:56.054000	7.08995	0.77308
00:15:31.046000	6.99389	0.762606
00:16:06.038000	7.15712	0.780404
00:16:41.030000	7.54227	0.822401
00:17:16.022000	7.1024	0.774437
00:17:51.014000	7.97135	0.869187
00:18:26.006000	7.54274	0.822452
00:19:00.998000	7.8666	0.857766
00:19:35.990000	9.23556	1.00703
00:20:11.069000	7.37764	0.80445
00:20:46.061000	7.66252	0.835512
00:21:21.053000	8.24143	0.898636
00:21:56.045000	7.94692	0.866524
00:22:31.037000	7.78863	0.849264
00:23:06.029000	8.6698	0.945345
00:23:41.021000	7.94857	0.866703
00:24:16.013000	8.18812	0.892823
00:24:51.005000	7.96501	0.868495
00:25:25.997000	7.98379	0.870544
00:26:00.989000	8.44669	0.921017
00:26:36.067000	7.61837	0.830698
00:27:11.059000	8.01503	0.87395
00:27:46.051000	7.88469	0.859738
00:28:21.043000	7.38539	0.805295
00:28:56.035000	7.38751	0.805525
00:29:32.064000	7.54415	0.822606
00:30:07.056000	7.63997	0.833054
00:30:42.048000	9.04955	0.986753
00:31:17.040000	8.09159	0.882298
00:31:52.032000	8.11202	0.884526
00:32:27.024000	8.41263	0.917304
00:33:02.016000	8.09652	0.882836
00:33:37.008000	7.79756	0.850237
00:34:12	7.4636	0.813822
00:35:02.026000	8.02795	0.875358
00:35:37.018000	7.75294	0.845371
00:36:12.010000	7.52536	0.820557
00:36:47.002000	7.686	0.838073
00:37:21.994000	8.45092	0.921478
00:37:57.072000	8.61884	0.939788
00:38:32.064000	7.70831	0.840506
00:39:07.056000	7.67144	0.836485
00:39:42.048000	7.41217	0.808214
00:40:17.040000	7.61179	0.829981
00:40:52.032000	7.49953	0.81774
00:41:27.024000	7.7527	0.845346
00:42:02.016000	7.72616	0.842452
00:42:37.008000	7.47698	0.815282
00:43:12	7.65524	0.834718
00:43:46.992000	8.22358	0.89669
00:44:22.070000	8.66393	0.944705
00:44:57.062000	8.19892	0.894001
00:45:32.054000	8.28206	0.903066
00:46:07.046000	7.66487	0.835768
00:46:42.038000	8.43307	0.919532
00:47:17.030000	9.16933	0.999813
00:47:52.022000	8.90512	0.971004
00:48:27.014000	7.86449	0.857535
00:49:02.006000	7.93917	0.865679
00:49:38.035000	7.71325	0.841044
00:50:13.027000	8.15195	0.888879
00:50:48.019000	9.44223	1.02957
00:51:23.011000	8.34359	0.909776
00:51:58.003000	8.18859	0.892874
00:52:32.995000	8.94152	0.974974
00:53:08.074000	8.6085	0.938661
00:53:43.066000	8.40911	0.91692
00:54:18.058000	7.64091	0.833156
00:54:53.050000	8.95984	0.976971
00:55:28.042000	7.92602	0.864245
00:56:03.034000	7.70056	0.839661
00:56:38.026000	8.31541	0.906703
00:57:13.018000	8.59065	0.936715
00:57:48.010000	8.04674	0.877407
00:58:23.002000	7.88023	0.859251
00:58:57.994000	7.82997	0.853771
00:59:33.072000	7.82644	0.853387
01:00:08.064000	7.71677	0.841428
01:00:43.056000	7.81752	0.852414
01:01:18.048000	7.58173	0.826703
01:01:53.040000	8.46665	0.923194
01:02:28.032000	7.77713	0.848009
01:03:03.024000	7.99765	0.872055
01:03:38.016000	7.85486	0.856485
01:04:13.008000	7.66815	0.836127
01:05:03.034000	7.91686	0.863246
01:05:38.026000	8.90324	0.970799
01:06:13.018000	8.28041	0.902887
01:06:49.046000	8.22593	0.896946
01:07:24.038000	9.79591	1.06814
01:07:59.030000	7.67121	0.83646
01:08:34.022000	8.17215	0.891082
01:09:09.014000	7.96242	0.868214
01:09:44.006000	8.21325	0.895563
01:10:18.998000	8.38727	0.914539
01:10:53.990000	7.9333	0.865038
01:11:29.069000	7.69892	0.839482
01:12:04.061000	7.58314	0.826857
01:12:39.053000	7.86684	0.857791
01:13:14.045000	7.72898	0.842759
01:13:49.037000	7.35134	0.801582
01:14:24.029000	7.51855	0.819815
01:14:59.021000	7.65618	0.834821
01:15:34.013000	7.88469	0.859738
01:16:09.005000	7.55824	0.824142
01:16:43.997000	7.66604	0.835896
01:17:18.989000	7.75364	0.845448
01:17:54.067000	8.84711	0.964679
01:18:29.059000	8.12494	0.885934
01:19:04.051000	8.98168	0.979352
01:19:39.043000	8.98356	0.979557
01:20:14.035000	7.8093	0.851517
01:20:49.027000	8.09112	0.882247
01:21:24.019000	7.80766	0.851338
01:21:59.011000	8.0829	0.881351
01:22:34.003000	8.30061	0.905089
01:23:08.995000	7.93894	0.865653
01:23:43.987000	7.75575	0.845679
01:24:20.016000	8.155	0.889212
01:24:55.008000	8.24378	0.898892
01:25:30	7.43917	0.811159
01:26:04.992000	7.94927	0.86678
01:26:40.070000	8.11954	0.885346
01:27:15.062000	8.21935	0.896229
01:27:50.054000	8.44669	0.921017
01:28:25.046000	7.96548	0.868547
01:29:00.038000	7.8962	0.860992
01:29:35.030000	7.6698	0.836306
01:30:10.022000	7.89549	0.860915
01:30:45.014000	7.59817	0.828496
01:31:20.006000	7.94786	0.866626
01:31:54.998000	8.27384	0.90217
01:32:29.990000	8.70784	0.949494
01:33:05.069000	7.59746	0.828419
01:33:40.061000	7.34641	0.801044
01:34:15.053000	8.06552	0.879456
01:35:04.992000	8.26444	0.901146
01:35:40.070000	8.81024	0.960659
01:36:15.062000	7.70714	0.840378
01:36:50.054000	7.64678	0.833797
01:37:25.046000	8.11062	0.884372
01:38:00.038000	9.36144	1.02076
01:38:35.030000	8.35369	0.910877
01:39:10.022000	8.17426	0.891312
01:39:45.014000	7.8713	0.858278
01:40:20.006000	8.16581	0.89039
01:40:54.998000	8.70737	0.949442
01:41:29.990000	8.60897	0.938713
01:42:05.069000	8.33607	0.908956
01:42:40.061000	8.54345	0.931568
01:43:15.053000	8.15618	0.88934
01:43:50.045000	8.73156	0.95208
01:44:25.987000	7.87248	0.858406
01:45:01.066000	7.88845	0.860147
01:45:36.058000	8.00705	0.873079
01:46:11.050000	7.95186	0.867061
01:46:46.042000	7.87553	0.858739
01:47:21.034000	7.92367	0.863988
01:47:56.026000	7.89807	0.861197
01:48:31.018000	8.55989	0.933361
01:49:06.010000	8.35345	0.910851
01:49:41.002000	7.87905	0.859123
01:50:15.994000	8.03264	0.87587
01:50:51.072000	9.21818	1.00514
01:51:26.064000	8.09746	0.882938
01:52:01.056000	7.96853	0.86888
01:52:36.048000	7.79263	0.849699
01:53:11.040000	8.23744	0.898201
01:53:46.032000	8.18271	0.892234
01:54:21.024000	8.1334	0.886856
01:54:56.016000	7.85204	0.856178
01:55:31.008000	7.76116	0.846268
01:56:06	7.74143	0.844117
01:56:40.992000	8.21512	0.895768
01:57:16.070000	7.51198	0.819098
01:57:51.062000	7.98286	0.870442
01:58:26.054000	7.4697	0.814488
01:59:01.046000	8.05378	0.878175
01:59:36.038000	8.32832	0.908111

[truncated: 6 more sheets: RW OFF_6 OM, RW OFF_6 OC, RW OFF_12 NM, RW OFF_12 NC, RW OFF_12 OM, RW OFF_12 OC]
