# Supplementary material for: Exhaled contaminant concentration data in a hospital room influenced by external heat gains
Source: Data Brief. 2019 May 8;24:103978. doi: 10.1016/j.dib.2019.103978 (PMC6526287; doi:10.1016/j.dib.2019.103978)
Supplement: Multimedia component 3 [file mmc3.xlsx]

## Sheet: RW ON_6
z (m)	T_i (°C)
	P3	P2				in (°C)	out (°C)
		OC	OB	NC	NB
2.3	25.7214	25.8508	25.888	25.4131	25.3881	18.2241	25.6019
1.7	25.6398	25.769	25.7824	25.2935	25.212
1.1	25.3855	25.6264	25.5461	25.2745	25.2777
0.6	25.5148	25.1315	25.1201	25.217	25.3305
0.1	25.3331	24.6925	24.7714	25.0564	25.037
z/H	(T_i-T_in)/(T_out-T_in)
	P3	P2
		OC	OB	NC	NB
0.821429	1.01619	1.03373	1.03878	0.97441	0.971021
0.607143	1.00514	1.02265	1.02446	0.958204	0.947144
0.392857	0.970669	1.00331	0.99243	0.955617	0.956059
0.214286	0.988197	0.936243	0.9347	0.947828	0.963212
0.0357143	0.963562	0.876738	0.887436	0.926054	0.923436

## Sheet: RW OFF_6
z (m)	T_i (°C)
	P3	P2				in (°C)	out (°C)
		OC	OB	NC	NB
2.3	25.7621	25.7918	25.78	25.8471	25.7068	22.8881	25.9491
1.7	25.662	25.876	25.649	25.4151	25.4688
1.1	25.4953	25.6685	25.3915	25.3731	25.5268
0.6	25.7011	25.3142	25.246	25.2202	25.3827
0.1	25.4547	25.1204	25.0448	25.1574	25.2496
z/H	(T_i-T_in)/(T_out-T_in)
	P3	P2
		OC	OB	NC	NB
0.821429	0.938909	0.948594	0.944762	0.966679	0.920828
0.607143	0.906183	0.976101	0.901953	0.825553	0.84307
0.392857	0.851734	0.908313	0.817835	0.811822	0.862034
0.214286	0.918988	0.792593	0.770311	0.761864	0.814941
0.0357143	0.838481	0.729253	0.704576	0.741368	0.771477

## Sheet: RW ON_12
z (m)	T_i (°C)
	P3	P2				in (°C)	out (°C)
		OC	OB	NC	NB
2.3	25.1722	24.6467	25.1301	25.1725	25.208	21.8402	25.5549
1.7	25.3382	24.6737	24.6768	25.4539	25.4412
1.1	25.2375	24.7429	24.7248	25.6707	25.7262
0.6	25.3718	24.4494	24.6544	25.3742	25.3634
0.1	25.2463	24.237	24.3768	24.9872	24.9202
z/H	(T_i-T_in)/(T_out-T_in)
	P3	P2
		OC	OB	NC	NB
0.821429	0.896966	0.755512	0.885643	0.897052	0.906612
0.607143	0.941665	0.762794	0.76362	0.97282	0.969383
0.392857	0.914566	0.78142	0.776547	1.03118	1.04612
0.214286	0.9507	0.702388	0.757593	0.951365	0.948446
0.0357143	0.916914	0.645234	0.682843	0.847182	0.829151

## Sheet: RW OFF_12
z (m)	T_i (°C)
	P3	P2				in (°C)	out (°C)
		OC	OB	NC	NB
2.3	26.0518	25.9843	25.9039	25.9604	25.955	24.5796	26.2201
1.7	26.0875	26.1316	26.051	26.0372	26.2502
1.1	26.0207	26.1634	26.0573	25.9124	26.1014
0.6	26.397	25.7695	25.7577	25.7937	25.9607
0.1	26.0426	25.4227	25.4181	25.7527	25.8771
z/H	(T_i-T_in)/(T_out-T_in)
	P3	P2
		OC	OB	NC	NB
0.821429	0.897409	0.856256	0.807212	0.841686	0.838387
0.607143	0.919183	0.946069	0.896901	0.888471	1.01836
0.392857	0.878429	0.965423	0.900757	0.81242	0.927659
0.214286	1.1078	0.725339	0.718114	0.740086	0.841835
0.0357143	0.891781	0.513937	0.511122	0.71508	0.790907
