# Supplementary material for: Exhaled contaminant concentration data in a hospital room influenced by external heat gains
Source: Data Brief. 2019 May 8;24:103978. doi: 10.1016/j.dib.2019.103978 (PMC6526287; doi:10.1016/j.dib.2019.103978)
Supplement: Multimedia component 4 [file mmc4.xlsx]

## Sheet: Sheet1
Radiant Wall (ON/OFF)	Air ventilaation rate (ACH)	HW position respect to the bed	HW position respect to the patient's body	Tracer gas probe position	c_i (ppm)	S(c_i)	c_max (ppm)	c_125% (ppm)	e	e_125%	e_max	IF	IF_125%	IF_max
				PR Exhalation	1870.93	980.684	4427.2	3353.81	-	-	-	-	-	-
RW ON	6			O Exhaust	9.88295	1.25875	18.9556	18.9556	-	-	-	-	-	-
RW ON	6			N Exhaust	9.02837	0.270684	9.85251	-	-	-	-	-	-	-
RW ON	6	N	M	HW Inhalation	10.4929	2.68064	37.5998	18.831	1.10969	1.9915	3.97643	0.00560836	0.010065	0.0200968
RW ON	6	N	M	Over HW head (z/H=0.66)	12.2059	4.38962	30.6177	21.4988	1.29086	2.27365	3.23802	0.00652396	0.011491	0.0163649
RW ON	6	N	M	HW neck (z/H=0.57)	10.0769	1.21905	17.8513	16.0351	1.0657	1.69582	1.8879	0.00538601	0.00857064	0.0095414
RW ON	6	N	M	HW belly (z/H=0.39)	9.66866	0.33541	10.9584	-	1.02253	-	1.15893	0.00516782	-	0.0058572
RW ON	6	N	C	HW Inhalation	9.69217	1.28703	22.4155	15.137	1.02501	1.60084	2.37059	0.00518039	0.00809062	0.0119809
RW ON	6	N	C	Over HW head (z/H=0.66)	12.376	8.15268	58.2574	32.7893	1.30885	3.46769	6.16111	0.00661488	0.0175256	0.0311381
RW ON	6	N	C	HW neck (z/H=0.57)	9.65337	0.426298	11.0695	-	1.02091	-	1.17068	0.00515965	-	0.00591657
RW ON	6	N	C	HW belly (z/H=0.39)	9.85737	0.401784	10.9775	-	1.04248	-	1.16094	0.00526869	-	0.00586737
RW ON	6	O	M	HW Inhalation	7.68944	0.570101	9.17238	-	0.81321	-	0.970041	0.00410995	-	0.00490257
RW ON	6	O	M	Over HW head (z/H=0.66)	7.47066	0.757973	9.78323	9.69007	0.790072	1.02479	1.03464	0.00399301	0.00517927	0.00522906
RW ON	6	O	M	HW neck (z/H=0.57)	7.35835	0.645531	8.9643	-	0.778195	-	0.948036	0.00393298	-	0.00479135
RW ON	6	O	M	HW belly (z/H=0.39)	6.91245	0.618074	8.85862	8.85862	0.731038	0.936859	0.936859	0.00369465	0.00473486	0.00473486
RW ON	6	O	C	HW Inhalation	7.32957	0.417551	8.68694	-	0.775152	-	0.918703	0.0039176	-	0.0046431
RW ON	6	O	C	Over HW head (z/H=0.66)	7.38838	0.434041	9.28441	9.28441	0.781371	0.981889	0.981889	0.00394903	0.00496244	0.00496244
RW ON	6	O	C	HW neck (z/H=0.57)	7.19135	0.359803	8.39432	-	0.760534	-	0.887756	0.00384372	-	0.0044867
RW ON	6	O	C	HW belly (z/H=0.39)	7.04444	0.32281	8.28675	-	0.744997	-	0.87638	0.0037652	-	0.00442921
RW OFF	6			O Exhaust	10.5355	0.785205	12.1125	-	-	-	-	-	-	-
RW OFF	6			N Exhaust	7.80659	0.551257	10.1482	10.1482	-	-	-	-	-	-
RW OFF	6	N	M	HW Inhalation	9.03352	0.551028	12.365	12.365	0.985005	1.34826	1.34826	0.00482835	0.00660898	0.00660898
RW OFF	6	N	M	Over HW head (z/H=0.66)	9.40984	0.945026	12.3685	12.0807	1.02604	1.31726	1.34865	0.00502949	0.00645703	0.00661086
RW OFF	6	N	M	HW neck (z/H=0.57)	9.0426	0.546416	12.2454	12.2454	0.985995	1.33523	1.33523	0.0048332	0.00654508	0.00654508
RW OFF	6	N	M	HW belly (z/H=0.39)	9.17409	0.476364	10.8403	-	1.00033	-	1.18201	0.00490348	-	0.00579406
RW OFF	6	N	C	HW Inhalation	8.0174	0.641839	11.5956	10.8719	0.874208	1.18546	1.26437	0.00428524	0.00581094	0.00619775
RW OFF	6	N	C	Over HW head (z/H=0.66)	8.84376	1.75678	20.6318	13.7668	0.964314	1.50112	2.24966	0.00472692	0.00735826	0.0110275
RW OFF	6	N	C	HW neck (z/H=0.57)	8.42539	0.659592	12.8826	12.8826	0.918695	1.4047	1.4047	0.00450331	0.00688564	0.00688564
RW OFF	6	N	C	HW belly (z/H=0.39)	8.59215	0.743509	11.1207	11.0332	0.936878	1.20305	1.21259	0.00459244	0.00589718	0.00594394
RW OFF	6	O	M	HW Inhalation	9.25788	0.410471	10.5139	-	1.00947	-	1.14642	0.00494827	-	0.00561958
RW OFF	6	O	M	Over HW head (z/H=0.66)	9.5275	0.485692	11.1101	-	1.03887	-	1.21144	0.00509238	-	0.00593829
RW OFF	6	O	M	HW neck (z/H=0.57)	9.32062	0.442175	11.9204	11.9204	1.01631	1.29979	1.29979	0.0049818	0.00637136	0.00637136
RW OFF	6	O	M	HW belly (z/H=0.39)	9.23236	0.387616	10.2419	-	1.00669	-	1.11677	0.00493463	-	0.00547422
RW OFF	6	O	C	HW Inhalation	8.07696	0.453117	9.79591	-	0.880702	-	1.06814	0.00431707	-	0.00523584
RW OFF	6	O	C	Over HW head (z/H=0.66)	8.61902	1.13804	14.5209	12.4999	0.939809	1.36298	1.58334	0.0046068	0.00668111	0.00776131
RW OFF	6	O	C	HW neck (z/H=0.57)	8.42154	0.584444	12.0965	12.0965	0.918276	1.31899	1.31899	0.00450125	0.0064655	0.0064655
RW OFF	6	O	C	HW belly (z/H=0.39)	8.5722	0.702435	10.6252	-	0.934703	-	1.15856	0.00458177	-	0.00567908
RW ON	12			O Exhaust	5.57204	1.77578	12.647	8.5277	-	-	-	-	-	-
RW ON	12			N Exhaust	4.53189	1.18225	9.81822	6.94573	-	-	-	-	-	-
RW ON	12	N	M	HW Inhalation	5.04855	3.35393	29.8779	10.4147	0.999324	2.06151	5.91411	0.00269841	0.00556656	0.0159695
RW ON	12	N	M	Over HW head (z/H=0.66)	6.08931	4.08651	36.1907	13.1974	1.20534	2.61232	7.16369	0.00325469	0.00705389	0.0193437
RW ON	12	N	M	HW neck (z/H=0.57)	5.39611	3.32977	20.9544	10.5885	1.06812	2.09591	4.14778	0.00288418	0.00565945	0.0112
RW ON	12	N	M	HW belly (z/H=0.39)	4.93292	2.95664	20.9023	10.2409	0.976435	2.02711	4.13746	0.00263661	0.00547367	0.0111721
RW ON	12	N	C	HW Inhalation	4.76401	3.42266	29.4317	9.80457	0.943001	1.94074	5.82578	0.00254633	0.00524047	0.015731
RW ON	12	N	C	Over HW head (z/H=0.66)	5.29825	3.36695	25.31	10.8235	1.04875	2.14243	5.00993	0.00283187	0.00578506	0.013528
RW ON	12	N	C	HW neck (z/H=0.57)	6.22887	3.44363	20.7273	11.5111	1.23296	2.27853	4.10283	0.00332928	0.00615259	0.0110786
RW ON	12	N	C	HW belly (z/H=0.39)	5.60079	3.07962	25.4955	10.7111	1.10864	2.12019	5.04666	0.00299358	0.00572502	0.0136272
RW ON	12	O	M	HW Inhalation	10.5178	5.64787	44.1076	17.6531	2.08192	3.4943	8.73077	0.00562167	0.00943545	0.0235752
RW ON	12	O	M	Over HW head (z/H=0.66)	10.838	11.3242	81.9681	26.9878	2.14531	5.34203	16.225	0.00579284	0.0144248	0.0438113
RW ON	12	O	M	HW neck (z/H=0.57)	11.4713	11.028	96.4279	24.1684	2.27067	4.78396	19.0872	0.00613134	0.0129178	0.05154
RW ON	12	O	M	HW belly (z/H=0.39)	10.4227	6.00419	36.7943	19.8274	2.06311	3.92469	7.28316	0.00557088	0.0105976	0.0196663
RW ON	12	O	C	HW Inhalation	15.588	13.6741	104.19	35.8858	3.08554	7.10332	20.6236	0.00833169	0.0191807	0.0556886
RW ON	12	O	C	Over HW head (z/H=0.66)	21.3293	24.4251	154.418	61.5014	4.22198	12.1737	30.5658	0.0114003	0.032872	0.082535
RW ON	12	O	C	HW neck (z/H=0.57)	17.0006	12.9485	93.9385	36.3894	3.36515	7.20302	18.5944	0.00908671	0.0194499	0.0502094
RW ON	12	O	C	HW belly (z/H=0.39)	9.31863	4.52768	31.0146	16.0053	1.84456	3.16814	6.13911	0.00498074	0.00855472	0.016577
RW OFF	12			O Exhaust	6.7124	2.37353	14.8572	10.151	-	-	-	-	-	-
RW OFF	12			N Exhaust	4.08153	1.13511	7.31729	5.93046	-	-	-	-	-	-
RW OFF	12	N	M	HW Inhalation	5.2604	1.8668	15.834	8.40333	0.974697	1.55705	2.93387	0.00281164	0.00449152	0.00846313
RW OFF	12	N	M	Over HW head (z/H=0.66)	6.76569	3.12911	23.6144	12.9348	1.25361	2.39668	4.37549	0.00361621	0.00691353	0.0126217
RW OFF	12	N	M	HW neck (z/H=0.57)	6.30943	2.12091	16.5453	9.6638	1.16907	1.7906	3.06567	0.00337234	0.00516523	0.00884335
RW OFF	12	N	M	HW belly (z/H=0.39)	6.38528	2.86057	20.3828	11.4098	1.18313	2.11412	3.77672	0.00341289	0.00609846	0.0108945
RW OFF	12	N	C	HW Inhalation	5.60204	2.32268	16.589	9.84674	1.038	1.8245	3.07377	0.00299425	0.00526301	0.0088667
RW OFF	12	N	C	Over HW head (z/H=0.66)	10.6146	10.5741	87.3814	25.0782	1.96678	4.64673	16.1908	0.00567345	0.0134041	0.0467047
RW OFF	12	N	C	HW neck (z/H=0.57)	5.99388	2.90722	27.4472	10.5862	1.1106	1.96151	5.08567	0.00320368	0.00565824	0.0146703
RW OFF	12	N	C	HW belly (z/H=0.39)	5.24195	1.6047	13.4394	8.72331	0.971278	1.61634	2.49018	0.00280178	0.00466254	0.00718326
RW OFF	12	O	M	HW Inhalation	4.46692	1.71989	18.291	7.71636	0.827673	1.42976	3.38913	0.00238754	0.00412433	0.00977639
RW OFF	12	O	M	Over HW head (z/H=0.66)	6.01541	4.80126	32.8347	15.1367	1.11459	2.80466	6.08392	0.00321519	0.00809044	0.0175499
RW OFF	12	O	M	HW neck (z/H=0.57)	5.05899	3.16205	21.9523	12.2293	0.937378	2.26596	4.06753	0.00270399	0.00653647	0.0117334
RW OFF	12	O	M	HW belly (z/H=0.39)	3.99344	0.976979	9.00517	6.29379	0.739942	1.16617	1.66856	0.00213446	0.00336398	0.00481319
RW OFF	12	O	C	HW Inhalation	7.93251	7.77732	71.5923	19.4676	1.46981	3.60715	13.2653	0.00423987	0.0104053	0.0382655
RW OFF	12	O	C	Over HW head (z/H=0.66)	9.65578	7.41366	46.7238	19.5017	1.78911	3.61345	8.65743	0.00516094	0.0104235	0.0249735
RW OFF	12	O	C	HW neck (z/H=0.57)	5.84129	2.82495	17.035	11.1098	1.08233	2.05854	3.1564	0.00312213	0.00593813	0.00910507
RW OFF	12	O	C	HW belly (z/H=0.39)	4.36985	0.968878	9.29427	6.48652	0.809687	1.20188	1.72213	0.00233565	0.003467	0.00496772
